# Supplementary material for: Bis(dimethyl sulfoxide-κO)bis(saccharinato-κN)­zinc(II)
Source: Acta Crystallogr Sect E Struct Rep Online. 2011 Nov 5;67(Pt 12):m1665. doi: 10.1107/S1600536811045703 (PMC3238599; doi:10.1107/S1600536811045703)
Supplement: Supplementary file 1 [file e-67-m1665-sup1.cif]

##############################################################################
#                                                                            #
# This CIF contains the data in a paper accepted for publication in          #
# Acta Crystallographica Section E. It conforms to the requirements of       #
# Notes for Authors for Acta Crystallographica Section E, and has been       #
# peer reviewed under the auspices of the IUCr Commission on Journals.       #
#                                                                            #
# Full details of the Crystallographic Information File format               #
# are given in the paper "The Crystallographic Information File (CIF):       #
# a New Standard Archive File for Crystallography" by S. R. Hall, F. H.      #
# Allen and I. D. Brown [Acta Cryst. (1991), A47, 655-685].                  #
#                                                                            #
# The current version of the core CIF dictionary is obtainable from          #
# ftp://ftp.iucr.org/pub/cif_core.dic.                                       #
#                                                                            #
# Software is freely available for graphical display of the structure(s)     #
# in this CIF. For information consult the CIF software page                 #
# http://www.iucr.org/resources/cif/software.                                #
#                                                                            #
# This file may be used for bona fide research purposes within the           #
# scientific community so long as proper attribution is given to the journal # 
# article from which it was obtained.                                        #
#                                                                            #
##############################################################################
data_I
_audit_creation_method     SHELXL-97
_chemical_name_systematic
;
Bis(dimethyl sulfoxide-\k<i>O</i>)bis(1,1,3-trioxo-2,3-dihydro-1\l^6^,2-
benzothiazol-2-ido)zinc(II)
;
_chemical_name_common
;
Bis(dimethyl sulfoxide-\k<i>O</i>)bis(saccharinato-\k<i>N</i>)zinc(II)
;
_chemical_formula_moiety     'C18 H20 N2 O8 S4 Zn'
_chemical_formula_sum     'C18 H20 N2 O8 S4 Zn'
_chemical_formula_iupac     '[Zn (C7 H4 N2 O3 S)2 (C2 H6 O S)2]'
_chemical_formula_weight     585.97
_chemical_melting_point     ?
_symmetry_cell_setting     monoclinic
_symmetry_space_group_name_H-M     'P 21/c'
_symmetry_space_group_name_Hall     '-P 2ybc'
loop_
    _symmetry_equiv_pos_as_xyz
    'x, y, z'
    '-x, y+1/2, -z+1/2'
    '-x, -y, -z'
    'x, -y-1/2, z-1/2'
_cell_length_a     19.2506(7)
_cell_length_b     8.2855(3)
_cell_length_c     14.8880(5)
_cell_angle_alpha     90.00
_cell_angle_beta     103.4600(10)
_cell_angle_gamma     90.00
_cell_volume     2309.42(14)
_cell_formula_units_Z     4
_cell_measurement_reflns_used     44984
_cell_measurement_theta_min     2.18
_cell_measurement_theta_max     28.40
_cell_measurement_temperature     173(2)
_exptl_crystal_description     plate
_exptl_crystal_colour     colourless
_exptl_crystal_size_max     0.14
_exptl_crystal_size_mid     0.11
_exptl_crystal_size_min     0.05
_exptl_crystal_density_diffrn     1.685
_exptl_crystal_density_meas     ?
_exptl_crystal_density_method     'not measured'
_exptl_crystal_F_000     1200
_exptl_absorpt_coefficient_mu     1.473
_exptl_absorpt_correction_type     multi-scan
_exptl_absorpt_process_details     '(SADABS; Sheldrick, 1997)'
_exptl_absorpt_correction_T_min     0.8203
_exptl_absorpt_correction_T_max     0.9300
_exptl_special_details     ?
_diffrn_ambient_temperature     173(2)
_diffrn_radiation_type     MoK\a
_diffrn_radiation_wavelength     0.71073
_diffrn_radiation_source     'fine-focus sealed tube'
_diffrn_radiation_monochromator     graphite
_diffrn_measurement_device_type     'Bruker Kappa DUO APEXII'
_diffrn_measurement_method     '0.5\% \f scans and \w scans'
_diffrn_reflns_number     44984
_diffrn_reflns_av_R_equivalents     0.0465
_diffrn_reflns_av_sigmaI/netI     0.0266
_diffrn_reflns_theta_min     2.18
_diffrn_reflns_theta_max     28.40
_diffrn_reflns_theta_full     28.40
_diffrn_measured_fraction_theta_max     0.990
_diffrn_measured_fraction_theta_full     0.990
_diffrn_reflns_limit_h_min     -25
_diffrn_reflns_limit_h_max     25
_diffrn_reflns_limit_k_min     -11
_diffrn_reflns_limit_k_max     11
_diffrn_reflns_limit_l_min     -19
_diffrn_reflns_limit_l_max     19
_diffrn_standards_number     0
_diffrn_standards_interval_count     0
_diffrn_standards_interval_time     0
_diffrn_standards_decay_%     0
_refine_special_details
;
Refinement of <i>F</i>^2^ against ALL reflections. The weighted <i>R</i>-factor
<i>wR</i> and goodness of fit <i>S</i> are based on <i>F</i>^2^, conventional
<i>R</i>-factors <i>R</i> are based on <i>F</i>, with <i>F</i> set to zero for
negative <i>F</i>^2^. The threshold expression of <i>F</i>^2^ >
\s(<i>F</i>^2^) is used only for calculating <i>R</i>-factors(gt) <i>etc</i>.
and is not relevant to the choice of reflections for refinement.
<i>R</i>-factors based on <i>F</i>^2^ are statistically about twice as large
as those based on <i>F</i>, and <i>R</i>- factors based on ALL data will be
even larger.
;
_reflns_number_total     5730
_reflns_number_gt     4739
_reflns_threshold_expression     I>2sigma(I)
_refine_ls_structure_factor_coef     Fsqd
_refine_ls_matrix_type     full
_refine_ls_R_factor_all     0.0390
_refine_ls_R_factor_gt     0.0269
_refine_ls_wR_factor_gt     0.0619
_refine_ls_wR_factor_ref     0.0668
_refine_ls_goodness_of_fit_ref     1.022
_refine_ls_restrained_S_all     1.022
_refine_ls_number_reflns     5730
_refine_ls_number_parameters     302
_refine_ls_number_restraints     0
_refine_ls_hydrogen_treatment     constr
_refine_ls_weighting_scheme     calc
_refine_ls_weighting_details
         'calc w=1/[\s^2^(Fo^2^)+(0.0289P)^2^+1.4252P] where P=(Fo^2^+2Fc^2^)/3'
_atom_sites_solution_hydrogens     geom
_atom_sites_solution_primary     direct
_atom_sites_solution_secondary     difmap
_refine_ls_shift/su_max     0.001
_refine_ls_shift/su_mean     0.000
_refine_diff_density_max     0.419
_refine_diff_density_min     -0.298
_refine_ls_extinction_method     none
_refine_ls_extinction_coef     0
loop_
    _atom_type_symbol
    _atom_type_description
    _atom_type_scat_dispersion_real
    _atom_type_scat_dispersion_imag
    _atom_type_scat_source
    'C' 'C' 0.0033 0.0016
                         'International Tables Vol C Tables 4.2.6.8 and 6.1.1.4'
    'H' 'H' 0.0000 0.0000
                         'International Tables Vol C Tables 4.2.6.8 and 6.1.1.4'
    'N' 'N' 0.0061 0.0033
                         'International Tables Vol C Tables 4.2.6.8 and 6.1.1.4'
    'O' 'O' 0.0106 0.0060
                         'International Tables Vol C Tables 4.2.6.8 and 6.1.1.4'
    'S' 'S' 0.1246 0.1234
                         'International Tables Vol C Tables 4.2.6.8 and 6.1.1.4'
    'Zn' 'Zn' 0.2839 1.4301
                         'International Tables Vol C Tables 4.2.6.8 and 6.1.1.4'
_computing_data_collection     'APEX2 (Bruker, 2006)'
_computing_cell_refinement     'SAINT (Bruker, 2006)'
_computing_data_reduction     'SAINT (Bruker, 2006)'
_computing_structure_solution     'SHELXS97 (Sheldrick, 2008)'
_computing_structure_refinement     'SHELXL97 (Sheldrick, 2008)'
_computing_molecular_graphics     'SHELXTL (Sheldrick, 2008)'
_computing_publication_material     'SHELXL97 (Sheldrick, 2008)'
loop_
    _atom_site_type_symbol
    _atom_site_label
    _atom_site_fract_x
    _atom_site_fract_y
    _atom_site_fract_z
    _atom_site_U_iso_or_equiv
    _atom_site_adp_type
    _atom_site_calc_flag
    _atom_site_refinement_flags
    _atom_site_occupancy
    _atom_site_symmetry_multiplicity
    _atom_site_disorder_assembly
    _atom_site_disorder_group
    Zn Zn1 0.262359(11) 0.60399(3) 0.400931(15) 0.01948(6) Uani d . 1 1 . .
    S S1 0.35238(2) 0.41221(6) 0.57598(3) 0.02170(10) Uani d . 1 1 . .
    S S2 0.11081(2) 0.42199(6) 0.34334(3) 0.02120(10) Uani d . 1 1 . .
    S S3 0.26721(3) 0.48184(6) 0.20501(3) 0.02117(10) Uani d . 1 1 . .
    S S4 0.22966(3) 0.98355(6) 0.38273(3) 0.02200(10) Uani d . 1 1 . .
    O O1 0.36505(8) 0.54605(18) 0.63895(10) 0.0320(3) Uani d . 1 1 . .
    O O2 0.29500(8) 0.30549(18) 0.58307(10) 0.0311(3) Uani d . 1 1 . .
    O O3 0.40031(8) 0.44123(19) 0.35058(10) 0.0315(3) Uani d . 1 1 . .
    O O4 0.06265(8) 0.52127(18) 0.27742(10) 0.0320(3) Uani d . 1 1 . .
    O O5 0.14742(8) 0.29900(17) 0.30376(10) 0.0303(3) Uani d . 1 1 . .
    O O6 0.18678(8) 0.60520(18) 0.56992(10) 0.0289(3) Uani d . 1 1 . .
    O O7 0.24945(8) 0.61720(16) 0.26750(9) 0.0263(3) Uani d . 1 1 . .
    O O8 0.27128(7) 0.83728(16) 0.43039(9) 0.0236(3) Uani d . 1 1 . .
    N N1 0.34324(8) 0.47292(19) 0.46907(11) 0.0213(3) Uani d . 1 1 . .
    N N2 0.16708(8) 0.53038(19) 0.41761(11) 0.0213(3) Uani d . 1 1 . .
    C C1 0.43194(10) 0.3045(2) 0.58191(14) 0.0239(4) Uani d . 1 1 . .
    C C2 0.47356(11) 0.2218(3) 0.65600(15) 0.0307(5) Uani d . 1 1 . .
    H H2 0.4602 0.2140 0.7134 0.037 Uiso calc R 1 1 . .
    C C3 0.53551(12) 0.1510(3) 0.64251(17) 0.0355(5) Uani d . 1 1 . .
    H H3 0.5656 0.0933 0.6917 0.043 Uiso calc R 1 1 . .
    C C4 0.55447(11) 0.1632(3) 0.55787(17) 0.0343(5) Uani d . 1 1 . .
    H H4 0.5972 0.1134 0.5503 0.041 Uiso calc R 1 1 . .
    C C5 0.51199(10) 0.2470(2) 0.48461(16) 0.0286(4) Uani d . 1 1 . .
    H H5 0.5251 0.2552 0.4271 0.034 Uiso calc R 1 1 . .
    C C6 0.45011(10) 0.3180(2) 0.49758(14) 0.0224(4) Uani d . 1 1 . .
    C C7 0.39693(10) 0.4160(2) 0.42994(14) 0.0226(4) Uani d . 1 1 . .
    C C8 0.06604(10) 0.3411(2) 0.42394(13) 0.0208(4) Uani d . 1 1 . .
    C C9 0.00967(10) 0.2333(2) 0.41005(15) 0.0280(4) Uani d . 1 1 . .
    H H9 -0.0105 0.1886 0.3510 0.034 Uiso calc R 1 1 . .
    C C10 -0.01597(11) 0.1938(2) 0.48726(16) 0.0306(5) Uani d . 1 1 . .
    H H10 -0.0546 0.1201 0.4808 0.037 Uiso calc R 1 1 . .
    C C11 0.01342(11) 0.2592(3) 0.57333(15) 0.0298(5) Uani d . 1 1 . .
    H H11 -0.0048 0.2282 0.6249 0.036 Uiso calc R 1 1 . .
    C C12 0.06915(10) 0.3695(2) 0.58516(14) 0.0252(4) Uani d . 1 1 . .
    H H12 0.0889 0.4156 0.6440 0.030 Uiso calc R 1 1 . .
    C C13 0.09509(9) 0.4103(2) 0.50915(13) 0.0196(4) Uani d . 1 1 . .
    C C14 0.15383(10) 0.5259(2) 0.50515(13) 0.0208(4) Uani d . 1 1 . .
    C C15 0.33065(11) 0.5740(3) 0.15131(14) 0.0284(4) Uani d . 1 1 . .
    H H15A 0.3128 0.6796 0.1267 0.043 Uiso calc R 1 1 . .
    H H15B 0.3381 0.5052 0.1008 0.043 Uiso calc R 1 1 . .
    H H15C 0.3760 0.5877 0.1969 0.043 Uiso calc R 1 1 . .
    C C16 0.19112(11) 0.4860(3) 0.11028(14) 0.0283(4) Uani d . 1 1 . .
    H H16A 0.1487 0.4530 0.1314 0.042 Uiso calc R 1 1 . .
    H H16B 0.1985 0.4116 0.0622 0.042 Uiso calc R 1 1 . .
    H H16C 0.1843 0.5957 0.0851 0.042 Uiso calc R 1 1 . .
    C C17 0.26648(13) 1.0286(3) 0.28680(16) 0.0345(5) Uani d . 1 1 . .
    H H17A 0.3152 1.0698 0.3089 0.052 Uiso calc R 1 1 . .
    H H17B 0.2370 1.1104 0.2481 0.052 Uiso calc R 1 1 . .
    H H17C 0.2675 0.9304 0.2504 0.052 Uiso calc R 1 1 . .
    C C18 0.14491(11) 0.9084(3) 0.32281(18) 0.0385(6) Uani d . 1 1 . .
    H H18A 0.1513 0.8331 0.2746 0.058 Uiso calc R 1 1 . .
    H H18B 0.1146 0.9985 0.2945 0.058 Uiso calc R 1 1 . .
    H H18C 0.1221 0.8524 0.3663 0.058 Uiso calc R 1 1 . .
loop_
    _atom_site_aniso_label
    _atom_site_aniso_U_11
    _atom_site_aniso_U_22
    _atom_site_aniso_U_33
    _atom_site_aniso_U_12
    _atom_site_aniso_U_13
    _atom_site_aniso_U_23
    Zn1 0.02243(11) 0.01899(11) 0.01713(11) 0.00229(8) 0.00485(8) 0.00187(8)
    S1 0.0249(2) 0.0211(2) 0.0195(2) 0.00290(18) 0.00603(17) 0.00380(18)
    S2 0.0267(2) 0.0198(2) 0.0162(2) 0.00174(17) 0.00311(17) 0.00012(17)
    S3 0.0283(2) 0.0189(2) 0.0171(2) 0.00189(17) 0.00686(18) 0.00173(17)
    S4 0.0286(2) 0.0183(2) 0.0203(2) 0.00216(18) 0.00797(18) 0.00039(18)
    O1 0.0395(8) 0.0306(8) 0.0257(8) 0.0059(6) 0.0072(6) -0.0040(6)
    O2 0.0297(7) 0.0308(8) 0.0356(9) 0.0000(6) 0.0130(6) 0.0106(7)
    O3 0.0321(8) 0.0423(9) 0.0211(7) 0.0063(7) 0.0084(6) 0.0047(6)
    O4 0.0386(8) 0.0332(8) 0.0202(7) 0.0066(7) -0.0010(6) 0.0061(6)
    O5 0.0415(8) 0.0250(7) 0.0265(8) 0.0044(6) 0.0121(6) -0.0041(6)
    O6 0.0295(7) 0.0319(8) 0.0240(7) -0.0069(6) 0.0037(6) -0.0076(6)
    O7 0.0401(8) 0.0228(7) 0.0168(7) 0.0076(6) 0.0078(6) 0.0010(6)
    O8 0.0278(7) 0.0202(6) 0.0204(7) 0.0017(5) 0.0011(5) 0.0013(5)
    N1 0.0238(8) 0.0227(8) 0.0178(8) 0.0035(6) 0.0053(6) 0.0051(6)
    N2 0.0231(8) 0.0222(8) 0.0185(8) -0.0017(6) 0.0043(6) -0.0001(6)
    C1 0.0243(9) 0.0210(9) 0.0247(10) 0.0008(7) 0.0021(8) 0.0023(8)
    C2 0.0336(11) 0.0295(11) 0.0262(11) 0.0014(9) 0.0010(9) 0.0053(9)
    C3 0.0290(11) 0.0324(11) 0.0383(13) 0.0035(9) -0.0060(9) 0.0074(10)
    C4 0.0228(10) 0.0287(11) 0.0491(14) 0.0050(8) 0.0035(9) 0.0020(10)
    C5 0.0247(10) 0.0263(10) 0.0351(12) -0.0007(8) 0.0077(8) -0.0023(9)
    C6 0.0219(9) 0.0196(9) 0.0244(10) -0.0007(7) 0.0027(7) 0.0005(8)
    C7 0.0231(9) 0.0216(9) 0.0234(10) -0.0004(7) 0.0058(7) 0.0003(8)
    C8 0.0235(9) 0.0189(9) 0.0192(9) 0.0029(7) 0.0031(7) 0.0007(7)
    C9 0.0274(10) 0.0224(9) 0.0307(11) -0.0023(8) -0.0002(8) -0.0056(8)
    C10 0.0243(10) 0.0236(10) 0.0438(13) -0.0038(8) 0.0076(9) 0.0004(9)
    C11 0.0266(10) 0.0311(11) 0.0348(12) -0.0001(8) 0.0132(9) 0.0068(9)
    C12 0.0240(9) 0.0301(10) 0.0217(10) 0.0000(8) 0.0062(7) 0.0004(8)
    C13 0.0193(8) 0.0186(8) 0.0200(9) 0.0022(7) 0.0030(7) 0.0014(7)
    C14 0.0206(9) 0.0195(9) 0.0216(9) 0.0018(7) 0.0037(7) 0.0007(7)
    C15 0.0348(11) 0.0280(10) 0.0242(10) -0.0046(8) 0.0103(8) 0.0030(8)
    C16 0.0312(10) 0.0311(11) 0.0208(10) 0.0000(8) 0.0022(8) 0.0006(8)
    C17 0.0431(13) 0.0335(11) 0.0331(12) 0.0056(10) 0.0214(10) 0.0122(10)
    C18 0.0265(10) 0.0307(11) 0.0544(15) 0.0024(9) 0.0017(10) 0.0137(11)
_geom_special_details
;
All e.s.d.'s (except the e.s.d. in the dihedral angle between two l.s. planes)
are estimated using the full covariance matrix. The cell e.s.d.'s are taken
into account individually in the estimation of e.s.d.'s in distances, angles
and torsion angles; correlations between e.s.d.'s in cell parameters are only
used when they are defined by crystal symmetry. An approximate (isotropic)
treatment of cell e.s.d.'s is used for estimating e.s.d.'s involving l.s.
planes.
;
loop_
    _geom_bond_atom_site_label_1
    _geom_bond_atom_site_label_2
    _geom_bond_site_symmetry_2
    _geom_bond_distance
    _geom_bond_publ_flag
    Zn1 O7 . 1.9468(14) ?
    Zn1 N1 . 1.9742(15) ?
    Zn1 O8 . 1.9806(14) ?
    Zn1 N2 . 2.0025(16) ?
    S1 O1 . 1.4358(15) ?
    S1 O2 . 1.4379(15) ?
    S1 N1 . 1.6392(16) ?
    S1 C1 . 1.757(2) ?
    S2 O5 . 1.4407(14) ?
    S2 O4 . 1.4408(14) ?
    S2 N2 . 1.6265(16) ?
    S2 C8 . 1.765(2) ?
    S3 O7 . 1.5454(14) ?
    S3 C15 . 1.780(2) ?
    S3 C16 . 1.782(2) ?
    S4 O8 . 1.5328(14) ?
    S4 C17 . 1.776(2) ?
    S4 C18 . 1.780(2) ?
    O3 C7 . 1.216(2) ?
    O6 C14 . 1.216(2) ?
    N1 C7 . 1.382(2) ?
    N2 C14 . 1.385(2) ?
    C1 C6 . 1.384(3) ?
    C1 C2 . 1.384(3) ?
    C2 C3 . 1.385(3) ?
    C2 H2 . 0.9500 ?
    C3 C4 . 1.395(3) ?
    C3 H3 . 0.9500 ?
    C4 C5 . 1.387(3) ?
    C4 H4 . 0.9500 ?
    C5 C6 . 1.382(3) ?
    C5 H5 . 0.9500 ?
    C6 C7 . 1.497(3) ?
    C8 C9 . 1.383(3) ?
    C8 C13 . 1.386(3) ?
    C9 C10 . 1.391(3) ?
    C9 H9 . 0.9500 ?
    C10 C11 . 1.385(3) ?
    C10 H10 . 0.9500 ?
    C11 C12 . 1.389(3) ?
    C11 H11 . 0.9500 ?
    C12 C13 . 1.381(3) ?
    C12 H12 . 0.9500 ?
    C13 C14 . 1.494(3) ?
    C15 H15A . 0.9800 ?
    C15 H15B . 0.9800 ?
    C15 H15C . 0.9800 ?
    C16 H16A . 0.9800 ?
    C16 H16B . 0.9800 ?
    C16 H16C . 0.9800 ?
    C17 H17A . 0.9800 ?
    C17 H17B . 0.9800 ?
    C17 H17C . 0.9800 ?
    C18 H18A . 0.9800 ?
    C18 H18B . 0.9800 ?
    C18 H18C . 0.9800 ?
loop_
    _geom_angle_atom_site_label_1
    _geom_angle_atom_site_label_2
    _geom_angle_atom_site_label_3
    _geom_angle_site_symmetry_1
    _geom_angle_site_symmetry_3
    _geom_angle
    _geom_angle_publ_flag
    O7 Zn1 N1 . . 116.96(6) ?
    O7 Zn1 O8 . . 98.92(6) ?
    N1 Zn1 O8 . . 113.93(6) ?
    O7 Zn1 N2 . . 103.92(6) ?
    N1 Zn1 N2 . . 113.85(6) ?
    O8 Zn1 N2 . . 107.73(6) ?
    O1 S1 O2 . . 116.33(10) ?
    O1 S1 N1 . . 111.13(9) ?
    O2 S1 N1 . . 110.44(9) ?
    O1 S1 C1 . . 110.24(9) ?
    O2 S1 C1 . . 111.07(9) ?
    N1 S1 C1 . . 95.74(9) ?
    O5 S2 O4 . . 115.07(9) ?
    O5 S2 N2 . . 110.91(9) ?
    O4 S2 N2 . . 111.66(9) ?
    O5 S2 C8 . . 111.85(9) ?
    O4 S2 C8 . . 109.97(9) ?
    N2 S2 C8 . . 95.79(9) ?
    O7 S3 C15 . . 103.31(9) ?
    O7 S3 C16 . . 101.90(9) ?
    C15 S3 C16 . . 99.19(10) ?
    O8 S4 C17 . . 105.95(9) ?
    O8 S4 C18 . . 105.97(9) ?
    C17 S4 C18 . . 99.28(12) ?
    S3 O7 Zn1 . . 125.44(8) ?
    S4 O8 Zn1 . . 131.30(8) ?
    C7 N1 S1 . . 112.50(13) ?
    C7 N1 Zn1 . . 123.29(13) ?
    S1 N1 Zn1 . . 124.15(9) ?
    C14 N2 S2 . . 112.67(13) ?
    C14 N2 Zn1 . . 119.96(12) ?
    S2 N2 Zn1 . . 124.62(9) ?
    C6 C1 C2 . . 122.78(19) ?
    C6 C1 S1 . . 108.33(14) ?
    C2 C1 S1 . . 128.86(17) ?
    C1 C2 C3 . . 116.9(2) ?
    C1 C2 H2 . . 121.6 ?
    C3 C2 H2 . . 121.6 ?
    C2 C3 C4 . . 121.0(2) ?
    C2 C3 H3 . . 119.5 ?
    C4 C3 H3 . . 119.5 ?
    C5 C4 C3 . . 121.1(2) ?
    C5 C4 H4 . . 119.5 ?
    C3 C4 H4 . . 119.5 ?
    C6 C5 C4 . . 118.2(2) ?
    C6 C5 H5 . . 120.9 ?
    C4 C5 H5 . . 120.9 ?
    C5 C6 C1 . . 120.01(18) ?
    C5 C6 C7 . . 127.86(19) ?
    C1 C6 C7 . . 112.12(17) ?
    O3 C7 N1 . . 124.39(18) ?
    O3 C7 C6 . . 124.33(18) ?
    N1 C7 C6 . . 111.28(16) ?
    C9 C8 C13 . . 122.64(18) ?
    C9 C8 S2 . . 129.34(16) ?
    C13 C8 S2 . . 107.96(14) ?
    C8 C9 C10 . . 116.43(19) ?
    C8 C9 H9 . . 121.8 ?
    C10 C9 H9 . . 121.8 ?
    C11 C10 C9 . . 121.70(19) ?
    C11 C10 H10 . . 119.2 ?
    C9 C10 H10 . . 119.1 ?
    C10 C11 C12 . . 120.8(2) ?
    C10 C11 H11 . . 119.6 ?
    C12 C11 H11 . . 119.6 ?
    C13 C12 C11 . . 118.23(19) ?
    C13 C12 H12 . . 120.9 ?
    C11 C12 H12 . . 120.9 ?
    C12 C13 C8 . . 120.20(18) ?
    C12 C13 C14 . . 127.67(17) ?
    C8 C13 C14 . . 112.14(17) ?
    O6 C14 N2 . . 123.72(17) ?
    O6 C14 C13 . . 125.08(18) ?
    N2 C14 C13 . . 111.20(16) ?
    S3 C15 H15A . . 109.5 ?
    S3 C15 H15B . . 109.5 ?
    H15A C15 H15B . . 109.5 ?
    S3 C15 H15C . . 109.5 ?
    H15A C15 H15C . . 109.5 ?
    H15B C15 H15C . . 109.5 ?
    S3 C16 H16A . . 109.5 ?
    S3 C16 H16B . . 109.5 ?
    H16A C16 H16B . . 109.5 ?
    S3 C16 H16C . . 109.5 ?
    H16A C16 H16C . . 109.5 ?
    H16B C16 H16C . . 109.5 ?
    S4 C17 H17A . . 109.5 ?
    S4 C17 H17B . . 109.5 ?
    H17A C17 H17B . . 109.5 ?
    S4 C17 H17C . . 109.5 ?
    H17A C17 H17C . . 109.5 ?
    H17B C17 H17C . . 109.5 ?
    S4 C18 H18A . . 109.5 ?
    S4 C18 H18B . . 109.5 ?
    H18A C18 H18B . . 109.5 ?
    S4 C18 H18C . . 109.5 ?
    H18A C18 H18C . . 109.5 ?
    H18B C18 H18C . . 109.5 ?
loop_
    _geom_torsion_atom_site_label_1
    _geom_torsion_atom_site_label_2
    _geom_torsion_atom_site_label_3
    _geom_torsion_atom_site_label_4
    _geom_torsion_site_symmetry_1
    _geom_torsion_site_symmetry_2
    _geom_torsion_site_symmetry_3
    _geom_torsion_site_symmetry_4
    _geom_torsion
    _geom_torsion_publ_flag
    C15 S3 O7 Zn1 . . . . -121.22(11) ?
    C16 S3 O7 Zn1 . . . . 136.21(11) ?
    N1 Zn1 O7 S3 . . . . 32.67(13) ?
    O8 Zn1 O7 S3 . . . . 155.39(10) ?
    N2 Zn1 O7 S3 . . . . -93.73(11) ?
    C17 S4 O8 Zn1 . . . . -80.10(14) ?
    C18 S4 O8 Zn1 . . . . 24.75(15) ?
    O7 Zn1 O8 S4 . . . . 42.42(12) ?
    N1 Zn1 O8 S4 . . . . 167.29(10) ?
    N2 Zn1 O8 S4 . . . . -65.39(12) ?
    O1 S1 N1 C7 . . . . 115.49(14) ?
    O2 S1 N1 C7 . . . . -113.84(14) ?
    C1 S1 N1 C7 . . . . 1.19(15) ?
    O1 S1 N1 Zn1 . . . . -67.29(13) ?
    O2 S1 N1 Zn1 . . . . 63.38(13) ?
    C1 S1 N1 Zn1 . . . . 178.40(11) ?
    O7 Zn1 N1 C7 . . . . 11.80(17) ?
    O8 Zn1 N1 C7 . . . . -102.78(15) ?
    N2 Zn1 N1 C7 . . . . 133.13(14) ?
    O7 Zn1 N1 S1 . . . . -165.12(9) ?
    O8 Zn1 N1 S1 . . . . 80.29(12) ?
    N2 Zn1 N1 S1 . . . . -43.79(13) ?
    O5 S2 N2 C14 . . . . -120.91(13) ?
    O4 S2 N2 C14 . . . . 109.32(14) ?
    C8 S2 N2 C14 . . . . -4.86(14) ?
    O5 S2 N2 Zn1 . . . . 40.17(13) ?
    O4 S2 N2 Zn1 . . . . -89.60(12) ?
    C8 S2 N2 Zn1 . . . . 156.22(11) ?
    O7 Zn1 N2 C14 . . . . -172.33(13) ?
    N1 Zn1 N2 C14 . . . . 59.33(15) ?
    O8 Zn1 N2 C14 . . . . -68.04(14) ?
    O7 Zn1 N2 S2 . . . . 27.87(12) ?
    N1 Zn1 N2 S2 . . . . -100.47(11) ?
    O8 Zn1 N2 S2 . . . . 132.16(10) ?
    O1 S1 C1 C6 . . . . -115.29(15) ?
    O2 S1 C1 C6 . . . . 114.27(14) ?
    N1 S1 C1 C6 . . . . -0.25(15) ?
    O1 S1 C1 C2 . . . . 62.8(2) ?
    O2 S1 C1 C2 . . . . -67.6(2) ?
    N1 S1 C1 C2 . . . . 177.84(19) ?
    C6 C1 C2 C3 . . . . -0.1(3) ?
    S1 C1 C2 C3 . . . . -177.96(17) ?
    C1 C2 C3 C4 . . . . -0.1(3) ?
    C2 C3 C4 C5 . . . . 0.2(3) ?
    C3 C4 C5 C6 . . . . -0.1(3) ?
    C4 C5 C6 C1 . . . . -0.1(3) ?
    C4 C5 C6 C7 . . . . 178.88(19) ?
    C2 C1 C6 C5 . . . . 0.2(3) ?
    S1 C1 C6 C5 . . . . 178.41(15) ?
    C2 C1 C6 C7 . . . . -178.92(18) ?
    S1 C1 C6 C7 . . . . -0.7(2) ?
    S1 N1 C7 O3 . . . . 177.82(17) ?
    Zn1 N1 C7 O3 . . . . 0.6(3) ?
    S1 N1 C7 C6 . . . . -1.7(2) ?
    Zn1 N1 C7 C6 . . . . -178.98(12) ?
    C5 C6 C7 O3 . . . . 3.0(3) ?
    C1 C6 C7 O3 . . . . -178.00(19) ?
    C5 C6 C7 N1 . . . . -177.45(19) ?
    C1 C6 C7 N1 . . . . 1.6(2) ?
    O5 S2 C8 C9 . . . . -64.2(2) ?
    O4 S2 C8 C9 . . . . 64.9(2) ?
    N2 S2 C8 C9 . . . . -179.50(18) ?
    O5 S2 C8 C13 . . . . 118.46(14) ?
    O4 S2 C8 C13 . . . . -112.38(14) ?
    N2 S2 C8 C13 . . . . 3.18(14) ?
    C13 C8 C9 C10 . . . . -1.5(3) ?
    S2 C8 C9 C10 . . . . -178.46(15) ?
    C8 C9 C10 C11 . . . . 0.1(3) ?
    C9 C10 C11 C12 . . . . 1.2(3) ?
    C10 C11 C12 C13 . . . . -0.9(3) ?
    C11 C12 C13 C8 . . . . -0.5(3) ?
    C11 C12 C13 C14 . . . . 179.56(18) ?
    C9 C8 C13 C12 . . . . 1.7(3) ?
    S2 C8 C13 C12 . . . . 179.26(15) ?
    C9 C8 C13 C14 . . . . -178.29(17) ?
    S2 C8 C13 C14 . . . . -0.75(19) ?
    S2 N2 C14 O6 . . . . -175.69(16) ?
    Zn1 N2 C14 O6 . . . . 22.2(2) ?
    S2 N2 C14 C13 . . . . 5.08(19) ?
    Zn1 N2 C14 C13 . . . . -156.99(12) ?
    C12 C13 C14 O6 . . . . -1.9(3) ?
    C8 C13 C14 O6 . . . . 178.16(18) ?
    C12 C13 C14 N2 . . . . 177.37(18) ?
    C8 C13 C14 N2 . . . . -2.6(2) ?
data_global
_journal_date_recd_electronic     2011-10-21
_journal_date_accepted     2011-10-31
_journal_name_full     'Acta Crystallographica, Section E'
_journal_year     2011
_journal_volume     67
_journal_issue     12
_journal_page_first     m1665
_journal_page_last     m1665
_journal_paper_category     QM
_journal_coeditor_code     FJ2470
_publ_contact_author_name     'Werner E. Van Zyl'
_publ_contact_author_address
;
School of Chemistry, University of KwaZulu-Natal, Westville Campus
Private  Bag X54001, Durban 4000, South Africa
;
_publ_contact_author_email     'vanzylw@ukzn.ac.za'
_publ_contact_author_fax     '+27312603091'
_publ_contact_author_phone     '+27312603188'
_publ_section_title
;
Bis(dimethyl sulfoxide-\k<i>O</i>)bis(saccharinato-\k<i>N</i>)zinc(II)
;
loop_
    _publ_author_name
    _publ_author_footnote
    _publ_author_address
    'Potwana, Fezile S. W.' .
;
School of Chemistry, University of KwaZulu-Natal, Westville Campus
Private Bag X54001, Durban 4000, South Africa
;
    'Shandu, Bongakonke E.' .
;
School of Chemistry, University of KwaZulu-Natal, Westville Campus
Private Bag X54001, Durban 4000, South Africa
;
    'Van Zyl, Werner E.' .
;
School of Chemistry, University of KwaZulu-Natal, Westville Campus
Private Bag X54001, Durban 4000, South Africa
;
