# Supplementary material for: Bis(dimethyl sulfoxide-κO)bis(saccharinato-κN)­zinc(II)
Source: Acta Crystallogr Sect E Struct Rep Online. 2011 Nov 5;67(Pt 12):m1665. doi: 10.1107/S1600536811045703 (PMC3238599; doi:10.1107/S1600536811045703)
Supplement: Supplementary file 2 [file e-67-m1665-Isup2.hkl]

# 
# h,k,l, Fc-squared, Fo-squared, sigma(Fo-squared) and status flag 
# 
data_I
_shelx_title ' fs3 in P2(1)/c' 
_shelx_refln_list_code          4 
_shelx_F_calc_maximum      304.98 
_exptl_crystal_F_000      1200.00 
_reflns_d_resolution_high  0.7471 
 
loop_ 
 _symmetry_equiv_pos_as_xyz 
 'x, y, z' 
 '-x, y+1/2, -z+1/2' 
 '-x, -y, -z' 
 'x, -y-1/2, z-1/2' 
 
_cell_length_a    19.2506 
_cell_length_b     8.2855 
_cell_length_c    14.8880 
_cell_angle_alpha  90.000 
_cell_angle_beta  103.460 
_cell_angle_gamma  90.000 
 
_shelx_F_squared_multiplier     1.000 
 
loop_ 
 _refln_index_h 
 _refln_index_k 
 _refln_index_l 
 _refln_F_squared_calc 
 _refln_F_squared_meas 
 _refln_F_squared_sigma 
 _refln_observed_status 
   2   0   0    37019.42    36537.94    442.93 o 
   3   0   0      881.70      854.80     18.43 o 
   4   0   0    13155.96    13046.33    148.35 o 
   5   0   0     3813.08     3566.97     55.23 o 
   6   0   0    11234.05    10866.87    128.92 o 
   7   0   0     4428.24     4486.11     68.49 o 
   8   0   0    22477.42    21289.50    244.40 o 
   9   0   0     2568.62     2602.00     46.27 o 
  10   0   0    16102.70    16410.90    238.81 o 
  11   0   0    19180.60    19450.02    252.26 o 
  12   0   0     5883.83     6159.31    100.26 o 
  13   0   0     5450.67     4822.15     84.51 o 
  14   0   0       83.02       78.61     18.41 o 
  15   0   0     5370.33     5589.61     90.42 o 
  16   0   0       28.22       34.58     21.13 o 
  17   0   0      150.55      171.32     23.73 o 
  18   0   0      581.73      515.85     33.09 o 
  19   0   0     1580.54     1509.57     49.77 o 
  20   0   0      247.37      275.32     31.22 o 
  21   0   0     2850.25     2960.19     82.65 o 
  22   0   0        8.10      -17.00     21.94 o 
  23   0   0      304.60      343.17     31.24 o 
  24   0   0     3814.40     3918.48     84.15 o 
  25   0   0      554.69      644.96     80.86 o 
   1   1   0      882.42      831.41     11.20 o 
   2   1   0      103.04       97.24      5.46 o 
   3   1   0    35630.21    36234.13    279.08 o 
   4   1   0     1547.04     1586.11     19.36 o 
   5   1   0     5793.17     5466.95     49.23 o 
   6   1   0       76.71       49.25      7.04 o 
   7   1   0     1100.70     1083.82     17.17 o 
   8   1   0     1637.67     1539.07     24.46 o 
   9   1   0     3742.92     3929.00     44.77 o 
  10   1   0     2482.19     2533.40     33.27 o 
  11   1   0     1369.91     1311.39     24.58 o 
  12   1   0      679.43      692.91     19.39 o 
  13   1   0     1410.10     1423.39     27.45 o 
  14   1   0     1437.40     1491.53     37.70 o 
  15   1   0     1049.11     1081.62     26.69 o 
  16   1   0     1507.95     1588.43     35.78 o 
  17   1   0      157.90      174.51     16.45 o 
  18   1   0     2008.66     2040.30     36.92 o 
  19   1   0       11.66        2.33     14.48 o 
  20   1   0       39.02       37.12     16.06 o 
  21   1   0      684.71      738.14     27.13 o 
  22   1   0      221.76      251.91     21.51 o 
  23   1   0       26.90       35.48     18.47 o 
  24   1   0       52.05       65.42     20.58 o 
   0   2   0    43284.12    43373.31    471.50 o 
   1   2   0      633.11      660.56     12.22 o 
   2   2   0    70014.38    71510.52    546.55 o 
   3   2   0      276.51      310.64     10.70 o 
   4   2   0     8290.11     8820.81     74.61 o 
   5   2   0      120.46      181.33      9.62 o 
   6   2   0    10348.28    10201.23     83.82 o 
   7   2   0     8283.67     9047.42     76.63 o 
   8   2   0     3267.54     3105.13     33.86 o 
   9   2   0      946.58     1063.00     21.46 o 
  10   2   0     3963.34     3996.49     42.04 o 
  11   2   0      250.73      233.55     12.67 o 
  12   2   0     1181.61     1198.21     23.02 o 
  13   2   0     3299.75     3307.34     43.50 o 
  14   2   0      844.57      862.29     21.81 o 
  15   2   0      144.76      112.60     13.85 o 
  16   2   0      500.73      502.72     19.66 o 
  17   2   0       28.33       21.02     13.43 o 
  18   2   0      511.47      517.09     25.09 o 
  19   2   0      331.10      300.21     19.92 o 
  20   2   0        3.83      -15.83     15.83 o 
  21   2   0      532.35      534.43     27.00 o 
  22   2   0      281.72      356.43     26.15 o 
  23   2   0       42.29       14.62     20.81 o 
  24   2   0      604.84      637.09     35.40 o 
   1   3   0     8579.47     9227.84     78.11 o 
   2   3   0      397.79      425.18     11.52 o 
   3   3   0    25900.36    26297.74    207.83 o 
   4   3   0     3040.23     3176.67     34.04 o 
   5   3   0    10412.33     9827.11     85.08 o 
   6   3   0     1176.62     1263.30     20.96 o 
   7   3   0      769.94      920.23     18.65 o 
   8   3   0     8635.18     8663.31     76.22 o 
   9   3   0     4411.50     4239.17     46.61 o 
  10   3   0     1616.17     1536.89     24.45 o 
  11   3   0     4363.09     4265.50     46.43 o 
  12   3   0       65.10       61.36     12.10 o 
  13   3   0      110.28      112.83     13.47 o 
  14   3   0       95.72       90.52     13.65 o 
  15   3   0      450.18      484.78     20.88 o 
  16   3   0     3657.57     3650.18     62.07 o 
  17   3   0     1604.01     1628.01     35.06 o 
  18   3   0     1479.36     1490.27     34.68 o 
  19   3   0       16.18        5.99     15.46 o 
  20   3   0      164.38      169.04     20.20 o 
  21   3   0      549.17      557.28     31.00 o 
  22   3   0       84.71      112.69     22.98 o 
  23   3   0       23.02       17.43     21.77 o 
  24   3   0      660.33      692.70     36.46 o 
   0   4   0      516.38      530.59     19.05 o 
   1   4   0      253.35      245.48     10.86 o 
   2   4   0     2001.93     2065.51     26.57 o 
   3   4   0      258.79      277.66     11.30 o 
   4   4   0      581.01      660.86     15.63 o 
   5   4   0     2941.94     3066.86     35.60 o 
   6   4   0     6495.13     6769.81     64.80 o 
   7   4   0      159.04      147.43     11.24 o 
   8   4   0      166.82      127.43     11.49 o 
   9   4   0      386.50      449.11     16.14 o 
  10   4   0     1099.44     1115.29     22.82 o 
  11   4   0     3176.91     3070.37     39.40 o 
  12   4   0      111.42      135.13     13.99 o 
  13   4   0     2836.51     2811.94     43.57 o 
  14   4   0     1480.58     1458.93     30.64 o 
  15   4   0     1304.37     1345.10     30.66 o 
  16   4   0      446.91      423.39     21.08 o 
  17   4   0      553.15      608.57     24.39 o 
  18   4   0      473.60      477.52     31.66 o 
  19   4   0      198.42      201.48     23.03 o 
  20   4   0      599.57      558.96     32.74 o 
  21   4   0      775.82      838.05     35.48 o 
  22   4   0       74.55       55.41     22.84 o 
  23   4   0      168.63      124.73     25.10 o 
   1   5   0     2216.91     2189.12     29.34 o 
   2   5   0     1133.24     1214.76     21.42 o 
   3   5   0      148.85      171.36     11.06 o 
   4   5   0      130.96      128.39     10.72 o 
   5   5   0      614.57      649.07     22.07 o 
   6   5   0     2550.43     2534.74     33.83 o 
   7   5   0     2023.65     2020.59     37.16 o 
   8   5   0      514.24      518.33     17.41 o 
   9   5   0      810.49      921.46     22.09 o 
  10   5   0       32.20        7.52     11.14 o 
  11   5   0      973.32      901.59     25.88 o 
  12   5   0     5854.33     5715.80     62.51 o 
  13   5   0     1061.81      978.66     25.98 o 
  14   5   0     1689.55     1735.48     55.61 o 
  15   5   0       70.23       40.60     17.89 o 
  16   5   0      723.82      703.81     45.36 o 
  17   5   0      184.84      198.03     22.07 o 
  18   5   0        1.44      -10.83     17.38 o 
  19   5   0      109.56      129.34     22.24 o 
  20   5   0      386.35      375.86     28.43 o 
  21   5   0       36.06       16.80     23.44 o 
  22   5   0       53.74       30.57     24.75 o 
   0   6   0     1802.28     1645.53     37.61 o 
   1   6   0        0.11        3.53      9.40 o 
   2   6   0       62.41       47.64     10.46 o 
   3   6   0      670.73      696.34     20.02 o 
   4   6   0     3004.56     2989.85     38.33 o 
   5   6   0      379.70      402.50     15.92 o 
   6   6   0      287.80      310.56     15.05 o 
   7   6   0      144.61      162.20     13.48 o 
   8   6   0     5248.00     5086.00     64.68 o 
   9   6   0      266.24      268.18     18.84 o 
  10   6   0      639.24      617.72     24.28 o 
  11   6   0      547.19      547.83     24.27 o 
  12   6   0      592.79      602.00     24.40 o 
  13   6   0     2731.65     2714.19     46.29 o 
  14   6   0      938.45      924.32     31.53 o 
  15   6   0       74.55       93.03     19.74 o 
  16   6   0        7.64       -2.76     18.72 o 
  17   6   0        6.50      -18.40     20.63 o 
  18   6   0      358.74      353.47     29.74 o 
  19   6   0      431.86      464.43     32.99 o 
  20   6   0      860.83      896.95     41.36 o 
   1   7   0     2509.53     2506.38     42.52 o 
   2   7   0      332.52      312.99     18.74 o 
   3   7   0     6395.25     6317.51     75.15 o 
   4   7   0       14.40      -13.16     13.16 o 
   5   7   0     4112.82     4020.81     55.92 o 
   6   7   0     3213.65     3147.49     48.76 o 
   7   7   0     1340.74     1343.83     34.85 o 
   8   7   0     3335.69     3277.60     51.51 o 
   9   7   0      291.45      343.98     21.78 o 
  10   7   0     2216.77     2188.16     45.64 o 
  11   7   0      978.23      975.29     34.69 o 
  12   7   0      977.04      946.11     40.54 o 
  13   7   0      311.62      324.38     24.92 o 
  14   7   0     4071.78     4051.36     67.74 o 
  15   7   0     1057.53     1066.97     39.87 o 
  16   7   0     2239.01     2391.00     60.37 o 
  17   7   0      373.44      363.85     34.19 o 
  18   7   0     1762.92     1679.08     58.65 o 
  19   7   0      107.11      120.90     30.66 o 
   0   8   0      356.99      414.94     34.67 o 
   1   8   0      142.94      123.71     19.30 o 
   2   8   0     2152.80     2184.06     46.04 o 
   3   8   0       18.87       -6.17     16.45 o 
   4   8   0     6594.94     6482.56     89.22 o 
   5   8   0       12.30      -10.54     16.50 o 
   6   8   0      699.64      678.46     29.47 o 
   7   8   0      109.28       86.62     19.06 o 
   8   8   0      461.42      501.99     29.67 o 
   9   8   0      949.00      994.38     40.25 o 
  10   8   0      451.33      404.54     30.96 o 
  11   8   0       66.51       48.69     22.96 o 
  12   8   0      794.17      756.66     39.53 o 
  13   8   0       16.47        4.73     21.63 o 
  14   8   0        1.87      -13.73     21.97 o 
  15   8   0      615.83      579.63     38.87 o 
  16   8   0       52.41       12.41     25.96 o 
  17   8   0      110.23      140.93     30.78 o 
   1   9   0      428.05      389.85     29.59 o 
   2   9   0       74.35       40.18     22.46 o 
   3   9   0     2369.48     2284.25     57.13 o 
   4   9   0      429.89      364.77     29.66 o 
   5   9   0      971.10      926.73     39.51 o 
   6   9   0        0.66        9.90     21.03 o 
   7   9   0        7.62        8.15     21.64 o 
   8   9   0     1762.43     1711.31     53.07 o 
   9   9   0        5.51        2.65     22.27 o 
  10   9   0      379.98      337.57     31.64 o 
  11   9   0      167.77      163.22     34.38 o 
  12   9   0      287.93      240.38     30.55 o 
  13   9   0      236.23      215.14     33.73 o 
  14   9   0      872.36      847.56     41.34 o 
   0  10   0     3426.55     3143.65     99.49 o 
   1  10   0        3.68      -22.24     22.24 o 
   2  10   0     2722.65     2689.47     65.30 o 
   3  10   0       20.61      -21.92     21.92 o 
   4  10   0      420.16      365.47     32.14 o 
   5  10   0       47.20       47.43     23.77 o 
   6  10   0      797.91      808.60     40.18 o 
   7  10   0      168.77      150.60     28.13 o 
   8  10   0      644.50      617.42     38.03 o 
   9  10   0        5.71      -10.79     23.86 o 
  10  10   0      569.81      573.27     38.69 o 
   1  11   0      493.23      445.88     35.15 o 
   2  11   0      591.18      531.52     36.38 o 
 -25   1   1        8.11       28.72     20.06 o 
 -24   1   1      169.60      176.88     22.53 o 
 -23   1   1      689.48      734.75     29.66 o 
 -22   1   1       45.20       84.84     17.96 o 
 -21   1   1     3252.02     3300.60     52.26 o 
 -20   1   1       11.70       11.60     15.08 o 
 -19   1   1      105.84      105.44     16.19 o 
 -18   1   1      735.52      843.39     24.99 o 
 -17   1   1       90.52       57.21     13.78 o 
 -16   1   1     2264.80     2357.54     36.00 o 
 -15   1   1     4505.36     4516.33     55.13 o 
 -14   1   1     4413.58     4422.90     49.16 o 
 -13   1   1    14490.73    14222.39    126.82 o 
 -12   1   1        1.31       20.92      9.74 o 
 -11   1   1     8608.58     8717.11     76.11 o 
 -10   1   1       46.56       27.15      9.01 o 
  -9   1   1     3316.51     3168.21     35.25 o 
  -8   1   1     1723.44     1860.21     28.80 o 
  -7   1   1     3888.19     3485.24     36.75 o 
  -6   1   1     1808.49     1589.75     19.94 o 
  -5   1   1    10963.70    10657.60     96.20 o 
  -4   1   1    40592.57    41475.05    334.26 o 
  -3   1   1     4012.87     3845.66     34.35 o 
  -2   1   1     3656.25     3700.30     31.80 o 
  -1   1   1     9545.27     9621.06     76.68 o 
   0   1   1    40484.38    41612.79    353.86 o 
   1   1   1     8669.10     8787.65     64.96 o 
   2   1   1      722.96      704.12     10.73 o 
   3   1   1     1615.18     1561.60     17.91 o 
   4   1   1     6401.35     6525.93     56.47 o 
   5   1   1      922.52     1024.88     16.27 o 
   6   1   1     4398.12     4121.30     39.18 o 
   7   1   1     6892.28     6862.41     60.34 o 
   8   1   1    11453.12    10744.80     97.48 o 
   9   1   1     2490.72     2664.56     32.81 o 
  10   1   1     7243.67     7347.83     70.82 o 
  11   1   1     2954.91     3053.41     38.96 o 
  12   1   1     6710.50     6628.32     77.80 o 
  13   1   1        4.29       -7.93     10.89 o 
  14   1   1     7437.25     7149.25     78.77 o 
  15   1   1      830.20      790.39     23.86 o 
  16   1   1     1863.47     1878.03     35.33 o 
  17   1   1       71.46      100.18     16.13 o 
  18   1   1     1897.74     1977.57     38.86 o 
  19   1   1     1401.61     1478.56     35.48 o 
  20   1   1     5408.75     5490.63     66.21 o 
  21   1   1      467.88      571.06     33.19 o 
  22   1   1     1327.99     1408.54     35.54 o 
  23   1   1      183.07      200.63     22.63 o 
  24   1   1        3.78      -18.50     18.50 o 
 -24   2   1      757.76      795.68     37.26 o 
 -23   2   1      298.29      318.31     26.35 o 
 -22   2   1      208.40      170.52     22.81 o 
 -21   2   1     1662.01     1710.42     39.57 o 
 -20   2   1      416.98      494.37     25.07 o 
 -19   2   1       41.05       25.79     15.88 o 
 -18   2   1     5521.99     5488.52     67.72 o 
 -17   2   1      134.94      130.58     16.58 o 
 -16   2   1     2813.69     2711.90     43.63 o 
 -15   2   1      397.80      436.05     19.30 o 
 -14   2   1     1104.19     1064.28     25.22 o 
 -13   2   1      233.00      193.69     14.27 o 
 -12   2   1     5941.13     5791.56     85.13 o 
 -11   2   1       17.68       25.69     10.12 o 
 -10   2   1    12577.02    11901.69    105.11 o 
  -9   2   1       72.77      108.32     10.47 o 
  -8   2   1     7366.33     7317.32     73.80 o 
  -7   2   1     2416.80     2370.11     27.82 o 
  -6   2   1      819.76      739.40     15.34 o 
  -5   2   1      163.91       60.37      8.09 o 
  -4   2   1     3908.83     3837.87     37.01 o 
  -3   2   1     8428.42     8633.85     75.14 o 
  -2   2   1     1695.79     1661.78     19.98 o 
  -1   2   1     3261.21     3135.85     28.37 o 
   0   2   1       67.90       78.97      6.08 o 
   1   2   1      584.08      713.81     11.84 o 
   2   2   1    18029.76    18451.21    145.90 o 
   3   2   1    93010.46    93404.23    712.57 o 
   4   2   1    23161.31    23982.23    189.35 o 
   5   2   1     2328.41     2150.17     26.01 o 
   6   2   1     1647.17     1999.10     23.11 o 
   7   2   1      363.41      317.12     10.56 o 
   8   2   1     3938.47     3816.66     38.26 o 
   9   2   1     2912.96     2842.78     32.06 o 
  10   2   1        0.46       -5.69      7.83 o 
  11   2   1     2566.40     2434.44     29.83 o 
  12   2   1     1045.57     1078.20     23.69 o 
  13   2   1     4049.27     3986.50     49.17 o 
  14   2   1     1904.79     1946.48     31.54 o 
  15   2   1     2547.10     2552.65     38.53 o 
  16   2   1      236.73      225.46     16.38 o 
  17   2   1     2475.91     2436.39     38.77 o 
  18   2   1     1155.44     1232.67     40.70 o 
  19   2   1       87.05       89.76     16.59 o 
  20   2   1      204.06      217.07     19.58 o 
  21   2   1       46.04       24.73     17.78 o 
  22   2   1       56.93       62.24     24.86 o 
  23   2   1     1008.76     1052.23     37.64 o 
  24   2   1       87.29      106.03     24.72 o 
 -24   3   1      105.50      109.81     24.90 o 
 -23   3   1       17.20       38.77     22.37 o 
 -22   3   1       34.11       29.55     21.01 o 
 -21   3   1        8.66       15.25     18.38 o 
 -20   3   1        2.50        2.59     17.26 o 
 -19   3   1        3.03      -14.88     14.88 o 
 -18   3   1        0.40       -3.30     14.46 o 
 -17   3   1       83.17       64.43     18.49 o 
 -16   3   1     1406.64     1443.92     31.77 o 
 -15   3   1        1.99      -12.59     12.59 o 
 -14   3   1      634.38      644.14     21.30 o 
 -13   3   1      109.83      142.15     13.76 o 
 -12   3   1     1147.45     1121.12     25.52 o 
 -11   3   1        2.43       -5.50      9.92 o 
 -10   3   1     1639.20     1554.59     26.09 o 
  -9   3   1     2056.01     2010.51     27.66 o 
  -8   3   1      337.51      260.10     12.20 o 
  -7   3   1      367.07      414.44     13.47 o 
  -6   3   1    11788.12    12365.12    105.10 o 
  -5   3   1       15.64       16.08      7.78 o 
  -4   3   1     6819.00     6762.40     60.87 o 
  -3   3   1      883.62      862.17     15.72 o 
  -2   3   1     7302.57     7025.75     61.59 o 
  -1   3   1      449.10      504.62     11.78 o 
   0   3   1     1775.66     1722.72     21.32 o 
   1   3   1       17.62       17.31      6.89 o 
   2   3   1     4321.89     4028.22     39.32 o 
   3   3   1     2899.66     3066.16     38.74 o 
   4   3   1     1696.77     1675.04     22.83 o 
   5   3   1      554.42      631.37     14.69 o 
   6   3   1     3103.20     3368.01     43.82 o 
   7   3   1     2988.97     3087.38     36.15 o 
   8   3   1     1785.19     1965.58     27.14 o 
   9   3   1     1483.78     1568.03     25.89 o 
  10   3   1      810.23      887.94     19.34 o 
  11   3   1      193.65      211.47     12.47 o 
  12   3   1      798.37      740.56     24.94 o 
  13   3   1       10.30       22.25     11.98 o 
  14   3   1     1146.24     1046.48     26.11 o 
  15   3   1       58.49       61.64     14.11 o 
  16   3   1       26.03       28.59     14.29 o 
  17   3   1       23.44        6.68     14.75 o 
  18   3   1       12.83        3.02     16.15 o 
  19   3   1      147.04      133.72     20.83 o 
  20   3   1      224.43      271.76     23.69 o 
  21   3   1       21.66       16.68     18.93 o 
  22   3   1      128.38      131.65     24.11 o 
  23   3   1       32.60       -0.75     25.00 o 
 -23   4   1       64.47       73.49     25.10 o 
 -22   4   1        6.58        3.28     20.69 o 
 -21   4   1       82.20       67.50     21.55 o 
 -20   4   1      275.95      254.88     24.53 o 
 -19   4   1      242.16      233.67     21.95 o 
 -18   4   1     1785.10     1847.49     41.14 o 
 -17   4   1      172.19      170.90     19.46 o 
 -16   4   1     1613.24     1621.72     36.04 o 
 -15   4   1       53.95       52.93     13.99 o 
 -14   4   1      289.72      314.03     20.73 o 
 -13   4   1      105.89       92.49     13.73 o 
 -12   4   1     2519.40     2430.55     36.30 o 
 -11   4   1      149.06      165.03     12.94 o 
 -10   4   1    14112.89    13970.27    123.52 o 
  -9   4   1      254.93      271.54     13.85 o 
  -8   4   1     4466.10     4626.81     49.96 o 
  -7   4   1      397.04      439.15     14.49 o 
  -6   4   1      892.35      954.35     19.48 o 
  -5   4   1     4461.26     4463.46     46.05 o 
  -4   4   1      262.26      260.89     11.23 o 
  -3   4   1     3543.70     3703.36     39.20 o 
  -2   4   1        2.68        4.09      7.58 o 
  -1   4   1     1196.24     1388.64     20.76 o 
   0   4   1       25.53       14.26      7.72 o 
   1   4   1     2767.28     2916.34     32.68 o 
   2   4   1      523.98      549.69     13.86 o 
   3   4   1     4179.41     4038.84     41.96 o 
   4   4   1     3501.86     3727.01     40.09 o 
   5   4   1    11716.52    12179.96    105.17 o 
   6   4   1     5132.06     5280.61     53.60 o 
   7   4   1     1562.07     1623.31     25.79 o 
   8   4   1     9092.48     8923.24     83.36 o 
   9   4   1     1331.44     1311.07     27.18 o 
  10   4   1      137.88      186.65     13.10 o 
  11   4   1     1717.91     1658.93     29.48 o 
  12   4   1        5.45       12.47     11.50 o 
  13   4   1      392.32      416.46     18.80 o 
  14   4   1       12.84        8.51     13.13 o 
  15   4   1     1804.00     1817.84     42.59 o 
  16   4   1     1846.01     1844.31     40.62 o 
  17   4   1     1641.57     1565.96     37.44 o 
  18   4   1       88.86      121.03     19.48 o 
  19   4   1       60.36       45.41     20.79 o 
  20   4   1      187.00      140.42     22.95 o 
  21   4   1        1.37        2.67     21.48 o 
  22   4   1       31.82        6.84     22.57 o 
  23   4   1      172.95       84.17     55.35 o 
 -22   5   1      407.68      356.46     31.19 o 
 -21   5   1      960.33      984.80     42.17 o 
 -20   5   1       89.12       64.07     23.23 o 
 -19   5   1       30.43       29.12     20.69 o 
 -18   5   1        6.80        7.38     17.70 o 
 -17   5   1        7.49        4.63     17.42 o 
 -16   5   1       91.24       70.07     17.25 o 
 -15   5   1     3773.09     3698.60     54.84 o 
 -14   5   1     1355.19     1302.60     35.18 o 
 -13   5   1     7342.50     7074.67     76.74 o 
 -12   5   1      269.61      285.00     20.21 o 
 -11   5   1     2013.09     2014.12     35.65 o 
 -10   5   1     2096.84     2028.51     38.37 o 
  -9   5   1      154.64      169.44     13.06 o 
  -8   5   1     8831.96     8733.80     83.24 o 
  -7   5   1     2748.21     2663.09     35.31 o 
  -6   5   1     2570.50     2629.96     34.27 o 
  -5   5   1     3824.70     3871.70     43.57 o 
  -4   5   1     3223.06     3180.11     37.62 o 
  -3   5   1     5468.14     5700.92     56.76 o 
  -2   5   1     3794.74     3551.16     39.82 o 
  -1   5   1      545.28      549.56     15.06 o 
   0   5   1    16209.97    16104.02    135.08 o 
   1   5   1     2457.59     2569.95     32.12 o 
   2   5   1     8159.20     8258.61     75.97 o 
   3   5   1      557.32      517.30     15.02 o 
   4   5   1     4969.11     4989.15     51.84 o 
   5   5   1     3060.24     3110.97     37.85 o 
   6   5   1     7530.08     7625.97     73.52 o 
   7   5   1     9438.15     9575.42     89.24 o 
   8   5   1     5484.64     5477.96     58.85 o 
   9   5   1       65.15       88.45     12.08 o 
  10   5   1      335.92      369.08     17.64 o 
  11   5   1     4227.68     4154.28     52.12 o 
  12   5   1     1618.19     1584.85     33.22 o 
  13   5   1      492.38      503.02     22.30 o 
  14   5   1      310.36      313.54     24.01 o 
  15   5   1        6.41        2.90     15.30 o 
  16   5   1       58.23       42.28     17.18 o 
  17   5   1      108.38      109.06     20.63 o 
  18   5   1      132.04      134.08     22.22 o 
  19   5   1      800.46      826.65     36.41 o 
  20   5   1       83.65       47.82     23.58 o 
  21   5   1      404.19      398.49     31.63 o 
  22   5   1       68.00      -13.45     64.38 o 
 -21   6   1      147.05      138.20     29.06 o 
 -20   6   1        6.76       25.75     24.92 o 
 -19   6   1      379.46      401.09     32.02 o 
 -18   6   1       63.20       65.45     21.13 o 
 -17   6   1      160.77      177.33     23.56 o 
 -16   6   1       69.06       57.30     20.15 o 
 -15   6   1       63.24       40.33     20.46 o 
 -14   6   1      495.13      548.05     29.46 o 
 -13   6   1       28.74       36.65     15.73 o 
 -12   6   1     1204.34     1244.66     33.98 o 
 -11   6   1       82.88       92.21     15.09 o 
 -10   6   1      115.09       84.90     14.70 o 
  -9   6   1        0.59       -6.05     12.49 o 
  -8   6   1     4832.27     4673.34     59.24 o 
  -7   6   1      622.22      646.63     21.04 o 
  -6   6   1     3258.26     3303.81     44.63 o 
  -5   6   1     1124.97     1128.42     32.14 o 
  -4   6   1      927.95      872.44     22.21 o 
  -3   6   1     2224.83     2288.14     36.94 o 
  -2   6   1     5969.47     6027.22     61.24 o 
  -1   6   1     1027.22      989.17     22.83 o 
   0   6   1     4431.01     4335.83     51.34 o 
   1   6   1     3049.00     3059.37     40.83 o 
   2   6   1     1436.59     1369.84     31.98 o 
   3   6   1     2014.10     2031.03     32.60 o 
   4   6   1      720.04      736.66     20.84 o 
   5   6   1     2265.49     2206.94     34.93 o 
   6   6   1      808.02      799.81     22.53 o 
   7   6   1     1041.39     1038.02     25.35 o 
   8   6   1     1929.52     1853.45     33.91 o 
   9   6   1      536.94      562.97     21.31 o 
  10   6   1     2301.46     2215.48     43.99 o 
  11   6   1      196.71      201.03     18.15 o 
  12   6   1       74.49       67.54     16.38 o 
  13   6   1      872.40      914.68     36.09 o 
  14   6   1        1.15        3.03     17.99 o 
  15   6   1      678.28      685.35     41.83 o 
  16   6   1      161.11      139.84     22.38 o 
  17   6   1      233.41      224.00     24.86 o 
  18   6   1        2.72       -6.12     21.97 o 
  19   6   1      111.72       78.62     24.27 o 
  20   6   1        4.03      -25.10     25.10 o 
 -19   7   1       56.67       56.68     26.23 o 
 -18   7   1        5.83        1.06     23.57 o 
 -17   7   1      635.36      678.36     38.11 o 
 -16   7   1       10.26       21.05     22.34 o 
 -15   7   1        2.88        3.05     21.16 o 
 -14   7   1      254.87      228.75     23.62 o 
 -13   7   1     1333.67     1265.56     37.37 o 
 -12   7   1      123.03      115.84     19.99 o 
 -11   7   1       52.71       56.41     18.36 o 
 -10   7   1      866.18      898.91     33.00 o 
  -9   7   1      326.41      326.37     22.20 o 
  -8   7   1     2710.09     2656.53     48.01 o 
  -7   7   1      224.91      209.25     19.14 o 
  -6   7   1      214.98      245.13     19.78 o 
  -5   7   1        1.28       -1.27     13.06 o 
  -4   7   1      119.20      127.00     16.06 o 
  -3   7   1      426.85      375.11     19.60 o 
  -2   7   1     3153.78     3020.52     45.92 o 
  -1   7   1      808.91      785.44     24.56 o 
   0   7   1     3914.43     3832.08     52.97 o 
   1   7   1      149.23      208.97     16.89 o 
   2   7   1      129.82      124.00     15.54 o 
   3   7   1      372.75      362.47     21.52 o 
   4   7   1      668.45      681.60     23.94 o 
   5   7   1       12.81       17.06     14.41 o 
   6   7   1     2313.87     2194.97     42.32 o 
   7   7   1      419.18      424.63     22.81 o 
   8   7   1        4.79       21.14     15.72 o 
   9   7   1      404.01      415.37     23.91 o 
  10   7   1      672.78      697.45     28.51 o 
  11   7   1     1343.10     1324.46     37.26 o 
  12   7   1     1083.05     1092.03     35.55 o 
  13   7   1        5.20        9.76     18.50 o 
  14   7   1        0.22      -15.86     19.45 o 
  15   7   1      709.11      689.64     37.07 o 
  16   7   1      397.28      352.09     31.81 o 
  17   7   1       67.26       74.25     25.24 o 
  18   7   1      102.34       58.70     25.89 o 
 -17   8   1       18.87      -17.96     25.36 o 
 -16   8   1      673.98      697.67     41.88 o 
 -15   8   1       10.52       40.20     23.69 o 
 -14   8   1      111.26       72.23     33.02 o 
 -13   8   1      169.24      151.34     25.12 o 
 -12   8   1      169.14      168.95     25.03 o 
 -11   8   1      123.76      167.04     24.59 o 
 -10   8   1     1837.53     1774.13     61.02 o 
  -9   8   1       31.98       44.01     20.05 o 
  -8   8   1      985.65      923.77     35.45 o 
  -7   8   1      261.05      341.33     25.81 o 
  -6   8   1     1255.82     1240.23     39.07 o 
  -5   8   1     5740.60     5624.41     91.65 o 
  -4   8   1     2294.10     2278.30     47.64 o 
  -3   8   1      367.77      317.40     23.41 o 
  -2   8   1     3117.58     2897.86     53.19 o 
  -1   8   1      147.22      119.24     19.45 o 
   0   8   1     1932.87     1916.78     43.27 o 
   1   8   1     1514.68     1502.92     56.53 o 
   2   8   1     2045.11     1981.72     44.48 o 
   3   8   1     7598.96     7205.92     96.25 o 
   4   8   1     3309.37     3191.61     57.32 o 
   5   8   1     4292.75     4079.01     66.58 o 
   6   8   1      332.19      322.09     25.85 o 
   7   8   1      170.01      171.14     22.79 o 
   8   8   1      336.23      323.27     26.64 o 
   9   8   1      306.44      291.61     26.38 o 
  10   8   1      481.01      437.86     29.77 o 
  11   8   1     1455.76     1322.36     46.76 o 
  12   8   1      443.81      442.64     35.69 o 
  13   8   1      430.67      447.74     30.35 o 
  14   8   1      413.43      426.38     32.69 o 
  15   8   1     1019.93      957.69     45.56 o 
  16   8   1      676.19      634.76     41.39 o 
 -14   9   1      184.54      202.84     28.83 o 
 -13   9   1      949.08      862.55     43.30 o 
 -12   9   1       41.48       11.43     23.89 o 
 -11   9   1     1534.27     1521.40     66.79 o 
 -10   9   1      199.69      198.34     28.22 o 
  -9   9   1     1649.41     1652.21     73.13 o 
  -8   9   1       93.89      131.52     25.74 o 
  -7   9   1     1100.61     1096.03     42.64 o 
  -6   9   1       54.96       50.10     21.98 o 
  -5   9   1     1964.57     1987.28     59.16 o 
  -4   9   1      131.93       97.33     23.38 o 
  -3   9   1     1667.74     1629.80     50.99 o 
  -2   9   1      224.59      227.44     26.24 o 
  -1   9   1      820.02      828.91     36.59 o 
   0   9   1      362.50      375.47     29.25 o 
   1   9   1      302.30      279.10     27.04 o 
   2   9   1     1631.37     1561.09     47.40 o 
   3   9   1      335.46      304.18     28.41 o 
   4   9   1      657.47      688.38     35.17 o 
   5   9   1      185.39      176.74     25.90 o 
   6   9   1     1184.75     1069.37     42.28 o 
   7   9   1       18.67      -20.54     20.54 o 
   8   9   1      850.43      796.83     39.06 o 
   9   9   1       19.14       10.21     22.60 o 
  10   9   1     2408.16     2316.08     61.81 o 
  11   9   1      200.02      221.32     34.78 o 
  12   9   1     1195.22     1169.06     47.93 o 
  13   9   1      477.58      486.93     34.43 o 
  14   9   1      635.18      582.88     37.10 o 
 -10  10   1       51.19       -8.66     24.45 o 
  -9  10   1       43.38       22.78     24.93 o 
  -8  10   1      179.93      172.92     28.31 o 
  -7  10   1       74.85       53.41     24.90 o 
  -6  10   1      810.30      840.39     40.61 o 
  -5  10   1      204.42      171.54     27.65 o 
  -4  10   1      170.02      131.58     25.63 o 
  -3  10   1       73.54       59.71     24.14 o 
  -2  10   1      311.49      309.87     30.19 o 
  -1  10   1     2401.51     2363.29     60.65 o 
   0  10   1        0.50       34.23     23.22 o 
   1  10   1       75.05       61.95     24.13 o 
   2  10   1      437.24      465.56     33.04 o 
   3  10   1      523.80      540.28     34.67 o 
   4  10   1      397.90      422.73     32.80 o 
   5  10   1       15.92        5.39     22.44 o 
   6  10   1      129.10      121.20     26.09 o 
   7  10   1      173.13      156.38     27.18 o 
   8  10   1      108.72       80.18     26.09 o 
   9  10   1      108.78       62.02     26.06 o 
  10  10   1      810.54      808.41     43.73 o 
  -2  11   1       79.43       76.56     25.91 o 
  -1  11   1      335.13      323.56     32.47 o 
   0  11   1      598.94      591.67     37.47 o 
   1  11   1        6.76       -3.86     23.62 o 
 -25   0   2      145.09      141.72     36.47 o 
 -24   0   2      184.75      180.48     62.60 o 
 -23   0   2        6.03       -6.39     21.69 o 
 -22   0   2      164.09      142.96     25.10 o 
 -21   0   2      122.17      135.07     23.39 o 
 -20   0   2      516.51      501.16     29.90 o 
 -19   0   2     2959.61     2903.88     57.87 o 
 -18   0   2      744.32      802.23     40.77 o 
 -17   0   2     3243.28     3012.45     55.52 o 
 -16   0   2     2353.69     2569.47     53.12 o 
 -15   0   2      813.58      877.19     33.40 o 
 -14   0   2     2061.37     2084.39     48.99 o 
 -13   0   2     4499.14     4373.57     71.73 o 
 -12   0   2     2998.63     3097.70     55.51 o 
 -11   0   2     7870.86     8169.16    108.86 o 
 -10   0   2       22.14       11.60     12.68 o 
  -9   0   2     2363.82     2307.75     67.40 o 
  -8   0   2    16369.43    17316.63    209.53 o 
  -7   0   2    32410.48    32298.94    390.71 o 
  -6   0   2    35396.29    35135.44    358.55 o 
  -5   0   2     9718.78     9519.50     96.65 o 
  -4   0   2     2657.98     2645.96     36.54 o 
  -3   0   2     9174.92     8894.40     93.29 o 
  -2   0   2     2306.45     2367.73     24.26 o 
  -1   0   2    31781.29    32284.35    336.14 o 
   0   0   2    17447.73    17759.51    185.84 o 
   1   0   2     8996.03     8916.63     82.51 o 
   2   0   2    40167.51    39279.65    373.08 o 
   3   0   2      383.08      363.21     15.07 o 
   4   0   2     1649.60     1537.61     25.47 o 
   5   0   2    43319.03    42311.34    433.83 o 
   6   0   2       76.75       69.14     11.36 o 
   7   0   2    42087.71    42590.34    440.18 o 
   8   0   2      891.00      868.02     23.20 o 
   9   0   2     9638.72    10086.71    118.91 o 
  10   0   2      669.20      727.04     25.81 o 
  11   0   2      350.52      358.62     23.38 o 
  12   0   2       21.92       36.92     15.77 o 
  13   0   2     2229.56     2261.82     66.82 o 
  14   0   2       79.61       84.66     19.46 o 
  15   0   2     3792.48     3751.21     70.43 o 
  16   0   2      663.82      685.28     33.61 o 
  17   0   2     1605.67     1538.94     48.08 o 
  18   0   2      529.84      551.29     34.41 o 
  19   0   2        8.09       -2.59     28.10 o 
  20   0   2     3437.64     3495.00     79.30 o 
  21   0   2       76.67       30.31     25.57 o 
  22   0   2      258.50      174.25     69.57 o 
  23   0   2      432.82      461.77     44.93 o 
  24   0   2        4.09       45.75     32.22 o 
 -25   1   2      275.32      276.31     26.29 o 
 -24   1   2       83.96       92.82     20.64 o 
 -23   1   2     1254.13     1227.99     35.51 o 
 -22   1   2       11.50       -1.07     16.90 o 
 -21   1   2      695.44      728.42     27.28 o 
 -20   1   2        9.60       17.77     16.08 o 
 -19   1   2      927.45      920.87     32.72 o 
 -18   1   2     2203.42     2233.05     36.83 o 
 -17   1   2      443.25      486.96     22.43 o 
 -16   1   2       24.03       14.54     12.02 o 
 -15   1   2      440.27      469.44     17.80 o 
 -14   1   2      211.37      265.73     14.68 o 
 -13   1   2       27.75       17.16     10.29 o 
 -12   1   2      353.91      322.56     13.60 o 
 -11   1   2     6283.99     6342.82     63.27 o 
 -10   1   2     9056.18     9320.99     78.56 o 
  -9   1   2        2.17       22.68      8.87 o 
  -8   1   2     3159.60     3065.39     35.75 o 
  -7   1   2     1755.51     2044.22     26.27 o 
  -6   1   2    11034.68    11137.83     92.58 o 
  -5   1   2     2920.47     3312.06     30.70 o 
  -4   1   2     8002.26     7968.89     63.61 o 
  -3   1   2      849.44      839.75     10.39 o 
  -2   1   2      786.83      741.80     10.25 o 
  -1   1   2     5912.60     5904.52     65.53 o 
   0   1   2    15024.72    14886.44    155.35 o 
   1   1   2     8240.37     8394.21     68.54 o 
   2   1   2    11504.09    11658.52     83.49 o 
   3   1   2     4101.45     4101.56     33.70 o 
   4   1   2    26226.04    26487.25    194.18 o 
   5   1   2     3368.08     3212.71     32.25 o 
   6   1   2      807.38      851.74     16.46 o 
   7   1   2     2355.40     2492.31     28.74 o 
   8   1   2      257.96      313.15     11.85 o 
   9   1   2     2844.99     2899.76     33.78 o 
  10   1   2     2320.67     2271.13     30.02 o 
  11   1   2     1424.47     1340.42     23.51 o 
  12   1   2       13.98       30.91     11.13 o 
  13   1   2     2050.61     2099.23     33.80 o 
  14   1   2     1234.78     1215.62     27.30 o 
  15   1   2      600.80      671.14     22.63 o 
  16   1   2      237.80      240.68     17.69 o 
  17   1   2      358.24      370.62     20.89 o 
  18   1   2       63.37       36.99     22.43 o 
  19   1   2        9.68        8.43     16.03 o 
  20   1   2       76.52       96.83     18.58 o 
  21   1   2      110.77      124.05     19.83 o 
  22   1   2       51.15       74.84     19.67 o 
  23   1   2      373.91      390.01     27.58 o 
  24   1   2       14.32       39.76     21.39 o 
 -25   2   2      118.15      100.08     21.57 o 
 -24   2   2       16.04       34.02     19.38 o 
 -23   2   2       94.02      100.53     22.23 o 
 -22   2   2       11.44       53.11     19.30 o 
 -21   2   2       71.58       89.22     20.07 o 
 -20   2   2      264.88      234.63     21.65 o 
 -19   2   2     1163.09     1151.32     31.86 o 
 -18   2   2     1109.51     1097.02     29.52 o 
 -17   2   2     1200.69     1178.19     30.46 o 
 -16   2   2       19.38       19.36     12.91 o 
 -15   2   2      249.05      232.89     16.15 o 
 -14   2   2      758.98      779.23     22.02 o 
 -13   2   2      123.37      157.66     13.18 o 
 -12   2   2     3806.20     3783.90     47.25 o 
 -11   2   2     2214.03     2293.92     35.69 o 
 -10   2   2     4753.85     4799.42     52.25 o 
  -9   2   2      869.60      851.96     17.99 o 
  -8   2   2      282.85      315.36     11.47 o 
  -7   2   2       91.48       65.15      8.81 o 
  -6   2   2    10970.69    11423.20     95.71 o 
  -5   2   2     1601.08     1639.21     20.81 o 
  -4   2   2     8421.21     8728.76     73.75 o 
  -3   2   2     2828.84     3039.75     31.89 o 
  -2   2   2     5234.29     5433.92     43.27 o 
  -1   2   2     3246.88     3240.63     27.54 o 
   0   2   2     8189.57     8550.81     64.75 o 
   1   2   2     2075.46     2192.07     20.01 o 
   2   2   2      146.25      233.62     10.61 o 
   3   2   2     3904.97     3963.77     33.38 o 
   4   2   2    19784.98    20441.54    156.81 o 
   5   2   2    13727.05    13826.08    105.56 o 
   6   2   2     2409.12     2474.57     29.51 o 
   7   2   2     7868.14     7748.20     70.60 o 
   8   2   2      245.57      243.41     11.35 o 
   9   2   2      236.90      249.77     16.32 o 
  10   2   2      538.61      532.28     16.81 o 
  11   2   2       37.42       55.75     10.06 o 
  12   2   2     1451.39     1479.21     25.91 o 
  13   2   2     2585.93     2547.11     38.15 o 
  14   2   2      302.44      287.71     17.20 o 
  15   2   2      716.96      726.30     23.40 o 
  16   2   2     3448.46     3476.17     46.12 o 
  17   2   2       28.04       17.92     13.76 o 
  18   2   2       54.16       23.37     14.80 o 
  19   2   2      135.79      115.71     18.25 o 
  20   2   2      202.90      234.69     21.54 o 
  21   2   2      354.06      323.60     23.32 o 
  22   2   2       61.79       47.38     19.19 o 
  23   2   2        0.16       18.69     19.15 o 
 -24   3   2       40.31       52.45     24.46 o 
 -23   3   2     1013.23     1083.10     37.86 o 
 -22   3   2      301.75      329.62     32.29 o 
 -21   3   2     1644.00     1695.66     42.21 o 
 -20   3   2      974.61     1029.15     33.73 o 
 -19   3   2     1675.93     1677.59     48.95 o 
 -18   3   2     1697.84     1723.54     38.50 o 
 -17   3   2     1905.17     1901.44     39.21 o 
 -16   3   2      283.64      307.77     18.64 o 
 -15   3   2       25.21       16.48     12.71 o 
 -14   3   2      674.31      660.55     23.25 o 
 -13   3   2      173.33      221.61     16.01 o 
 -12   3   2     8585.12     8452.51     82.08 o 
 -11   3   2     3976.17     3909.06     45.78 o 
 -10   3   2    16364.99    16135.52    132.14 o 
  -9   3   2     5030.83     5066.01     52.46 o 
  -8   3   2    14049.67    14682.29    129.57 o 
  -7   3   2       93.28       91.29      9.21 o 
  -6   3   2     5584.51     5298.61     51.02 o 
  -5   3   2      701.96      686.69     14.34 o 
  -4   3   2     9539.08     9323.48     80.48 o 
  -3   3   2     2585.31     2964.70     31.58 o 
  -2   3   2     6672.64     6851.65     58.00 o 
  -1   3   2      657.93      720.98     13.28 o 
   0   3   2     2862.34     2645.98     27.24 o 
   1   3   2      103.95      216.98      8.88 o 
   2   3   2    17275.79    16832.18    131.28 o 
   3   3   2     5654.67     5403.90     50.84 o 
   4   3   2    17804.27    17772.01    144.49 o 
   5   3   2     3529.44     3388.66     46.51 o 
   6   3   2        7.48        9.74      8.23 o 
   7   3   2     1362.30     1252.84     20.78 o 
   8   3   2        9.56       21.80      9.07 o 
   9   3   2      904.62      937.32     18.81 o 
  10   3   2    11121.26    10954.65     92.69 o 
  11   3   2      816.85      771.08     18.11 o 
  12   3   2      288.11      314.24     14.01 o 
  13   3   2      829.24      810.91     22.39 o 
  14   3   2     1520.26     1529.47     28.97 o 
  15   3   2     4492.51     4539.02     53.57 o 
  16   3   2      293.56      287.39     19.36 o 
  17   3   2      831.86      847.80     27.19 o 
  18   3   2       78.23       44.35     17.61 o 
  19   3   2       12.06       12.54     17.96 o 
  20   3   2      251.29      286.88     24.29 o 
  21   3   2      387.21      368.76     27.37 o 
  22   3   2      339.67      321.11     28.29 o 
  23   3   2     1169.50     1285.69     46.49 o 
 -23   4   2      243.40      257.46     29.14 o 
 -22   4   2     1132.51     1122.37     41.91 o 
 -21   4   2      648.09      702.44     32.58 o 
 -20   4   2     2039.92     2041.20     47.37 o 
 -19   4   2      464.75      477.10     26.14 o 
 -18   4   2     3428.36     3379.39     61.96 o 
 -17   4   2     1003.95     1117.87     31.86 o 
 -16   4   2     3244.53     3165.14     49.78 o 
 -15   4   2     5449.59     5135.43     65.22 o 
 -14   4   2     4203.03     3960.48     54.01 o 
 -13   4   2     4368.30     4199.88     54.68 o 
 -12   4   2     4664.47     4586.49     53.02 o 
 -11   4   2     2193.50     2121.99     32.89 o 
 -10   4   2     1775.63     1849.42     29.37 o 
  -9   4   2     9596.42     9537.00     88.17 o 
  -8   4   2     5783.09     5711.61     57.76 o 
  -7   4   2     4089.04     3864.06     44.16 o 
  -6   4   2      728.91      597.34     17.92 o 
  -5   4   2    12750.54    13064.08    110.97 o 
  -4   4   2       12.14       11.10      8.16 o 
  -3   4   2     5114.10     5041.09     49.75 o 
  -2   4   2      138.41       92.55      9.03 o 
  -1   4   2     2672.28     2660.42     30.90 o 
   0   4   2     2681.11     2822.12     32.26 o 
   1   4   2     2806.24     2851.81     32.47 o 
   2   4   2     3716.04     3794.32     40.16 o 
   3   4   2      115.73       95.33      9.54 o 
   4   4   2     1723.66     1653.75     33.97 o 
   5   4   2     2549.45     2479.11     31.04 o 
   6   4   2    26231.71    27060.35    218.67 o 
   7   4   2     3143.79     3303.59     39.05 o 
   8   4   2     2807.97     2646.42     33.50 o 
   9   4   2        5.79       13.14      9.91 o 
  10   4   2     7843.85     7857.69     77.85 o 
  11   4   2     2779.22     2754.00     37.04 o 
  12   4   2     3157.52     3181.37     46.61 o 
  13   4   2       87.64       97.79     15.47 o 
  14   4   2     3245.53     3142.04     48.80 o 
  15   4   2       91.28       98.70     16.89 o 
  16   4   2     3318.03     3210.20     55.48 o 
  17   4   2       37.31       33.49     17.20 o 
  18   4   2     2515.77     2556.59     64.77 o 
  19   4   2       53.88       51.38     20.01 o 
  20   4   2      756.13      812.62     34.34 o 
  21   4   2      246.13      242.28     27.78 o 
  22   4   2        6.09       -4.33     22.89 o 
 -22   5   2        0.02       31.14     24.38 o 
 -21   5   2       21.98       73.89     24.43 o 
 -20   5   2        0.15        6.73     20.87 o 
 -19   5   2        6.17       -7.28     19.37 o 
 -18   5   2      592.46      611.94     29.16 o 
 -17   5   2       71.75       69.89     18.39 o 
 -16   5   2       60.47       47.69     17.01 o 
 -15   5   2      607.49      619.66     26.97 o 
 -14   5   2      151.39      154.39     22.10 o 
 -13   5   2      875.33      898.85     25.19 o 
 -12   5   2       11.51       21.47     12.65 o 
 -11   5   2      198.81      180.27     15.78 o 
 -10   5   2     1162.29     1157.89     26.72 o 
  -9   5   2       15.96       30.67     11.74 o 
  -8   5   2       97.44       95.52     12.05 o 
  -7   5   2     1679.02     1677.54     29.21 o 
  -6   5   2       90.52       86.97     11.76 o 
  -5   5   2     2323.84     2384.05     33.91 o 
  -4   5   2       99.09       96.33     11.37 o 
  -3   5   2     1029.14     1003.97     21.11 o 
  -2   5   2       48.67       47.99     10.38 o 
  -1   5   2     1801.96     1905.71     28.90 o 
   0   5   2     1266.31     1339.75     23.98 o 
   1   5   2      256.02      335.54     17.17 o 
   2   5   2     1629.28     1642.30     26.87 o 
   3   5   2       74.35       90.65     11.15 o 
   4   5   2     2062.89     2071.04     37.78 o 
   5   5   2       37.18       39.48     10.81 o 
   6   5   2     2385.33     2418.43     35.51 o 
   7   5   2      102.76      131.62     13.46 o 
   8   5   2      778.16      864.91     24.10 o 
   9   5   2      118.43       91.34     13.83 o 
  10   5   2       11.01        1.91     11.92 o 
  11   5   2      240.47      203.68     17.19 o 
  12   5   2      684.78      710.64     24.68 o 
  13   5   2       85.48       62.69     15.37 o 
  14   5   2      625.53      592.68     26.00 o 
  15   5   2       47.99       48.97     17.54 o 
  16   5   2        0.25       13.23     17.04 o 
  17   5   2       66.33       83.61     19.81 o 
  18   5   2       15.38       12.42     20.44 o 
  19   5   2      139.26      141.14     25.63 o 
  20   5   2      170.79      192.89     27.92 o 
  21   5   2       23.00       49.00     25.18 o 
 -21   6   2      527.85      497.08     41.63 o 
 -20   6   2      490.73      512.92     38.77 o 
 -19   6   2      199.55      190.94     26.29 o 
 -18   6   2      670.14      659.00     40.21 o 
 -17   6   2      192.81      212.42     25.70 o 
 -16   6   2     1307.33     1342.89     57.98 o 
 -15   6   2     3085.84     3146.37     60.53 o 
 -14   6   2     1674.59     1721.46     42.72 o 
 -13   6   2     3343.43     3376.40     55.71 o 
 -12   6   2      307.05      351.07     20.91 o 
 -11   6   2       21.63        2.29     14.00 o 
 -10   6   2      158.49      154.57     16.50 o 
  -9   6   2      746.14      727.62     23.02 o 
  -8   6   2     1367.99     1368.62     28.98 o 
  -7   6   2     3034.67     3014.59     47.91 o 
  -6   6   2     2867.83     2739.84     39.59 o 
  -5   6   2     1056.11     1088.94     24.58 o 
  -4   6   2       72.02       37.74     11.38 o 
  -3   6   2     1571.76     1648.31     29.18 o 
  -2   6   2     1893.94     1862.77     30.72 o 
  -1   6   2      511.00      523.66     17.95 o 
   0   6   2      519.65      552.30     17.84 o 
   1   6   2      183.80      200.26     15.67 o 
   2   6   2       32.87       39.56     11.07 o 
   3   6   2       86.41      120.38     13.20 o 
   4   6   2     1415.29     1467.11     28.13 o 
   5   6   2      506.54      509.42     18.82 o 
   6   6   2     4077.75     4084.53     51.71 o 
   7   6   2     6764.85     6675.32     77.17 o 
   8   6   2     7597.74     7474.77     81.24 o 
   9   6   2     1216.34     1176.89     30.04 o 
  10   6   2      321.93      345.21     20.59 o 
  11   6   2     1698.58     1720.40     35.47 o 
  12   6   2     2822.04     2790.69     46.30 o 
  13   6   2        9.29       28.79     16.25 o 
  14   6   2      888.80      961.42     33.60 o 
  15   6   2      277.31      304.52     26.73 o 
  16   6   2      597.89      597.99     40.64 o 
  17   6   2        4.99       10.97     20.99 o 
  18   6   2     2228.37     2395.99     63.01 o 
  19   6   2      111.11      134.47     26.10 o 
  20   6   2      613.31      671.34     38.75 o 
 -19   7   2      592.12      602.82     38.69 o 
 -18   7   2      464.99      460.34     34.45 o 
 -17   7   2      235.91      224.05     27.09 o 
 -16   7   2       36.25       44.54     21.79 o 
 -15   7   2      301.55      296.80     25.01 o 
 -14   7   2      141.69      140.65     21.14 o 
 -13   7   2     1459.57     1490.53     46.42 o 
 -12   7   2      275.47      275.91     24.29 o 
 -11   7   2     1313.77     1305.83     38.55 o 
 -10   7   2     2459.70     2283.82     50.82 o 
  -9   7   2     2247.10     2156.67     46.47 o 
  -8   7   2      436.60      418.80     29.87 o 
  -7   7   2      310.33      371.83     21.18 o 
  -6   7   2      204.29      232.70     17.50 o 
  -5   7   2       83.23      106.19     14.85 o 
  -4   7   2       30.22       35.59     13.44 o 
  -3   7   2     2897.92     2821.38     43.57 o 
  -2   7   2      630.46      638.29     22.12 o 
  -1   7   2      992.88      999.98     26.01 o 
   0   7   2      496.60      545.22     33.85 o 
   1   7   2       32.66        4.52     12.69 o 
   2   7   2      178.83      173.74     15.80 o 
   3   7   2     1054.62     1069.42     27.48 o 
   4   7   2       56.04       65.31     14.36 o 
   5   7   2      915.16      939.47     29.13 o 
   6   7   2      169.90      179.67     17.94 o 
   7   7   2      140.37       81.01     18.80 o 
   8   7   2     3638.34     3562.64     60.60 o 
   9   7   2       78.42       94.31     19.03 o 
  10   7   2     1639.82     1586.02     41.94 o 
  11   7   2      342.16      372.42     24.89 o 
  12   7   2      831.10      876.56     32.73 o 
  13   7   2      416.51      484.08     28.20 o 
  14   7   2      258.32      210.89     25.70 o 
  15   7   2     2700.54     2736.69     60.47 o 
  16   7   2      124.52       95.06     24.04 o 
  17   7   2      726.83      716.08     37.64 o 
  18   7   2      623.84      664.88     53.57 o 
 -17   8   2        2.94       10.34     24.02 o 
 -16   8   2        6.23      -13.64     22.81 o 
 -15   8   2      102.34       91.26     22.90 o 
 -14   8   2      140.17      174.61     24.62 o 
 -13   8   2       48.66       57.29     22.51 o 
 -12   8   2       27.59       -6.40     19.99 o 
 -11   8   2      105.72       93.22     20.60 o 
 -10   8   2       90.22       86.30     28.01 o 
  -9   8   2      472.22      449.32     27.52 o 
  -8   8   2      157.66      165.15     21.26 o 
  -7   8   2       28.01       16.58     17.86 o 
  -6   8   2       51.29       51.52     17.81 o 
  -5   8   2      553.00      520.69     26.83 o 
  -4   8   2      488.44      506.62     31.42 o 
  -3   8   2      600.57      600.67     27.44 o 
  -2   8   2     1228.59     1271.00     35.89 o 
  -1   8   2      112.25      109.68     18.84 o 
   0   8   2       29.23      -15.71     15.71 o 
   1   8   2     1056.29     1163.89     34.39 o 
   2   8   2      604.20      641.97     32.87 o 
   3   8   2     2943.36     2915.10     54.10 o 
   4   8   2       97.19       80.59     18.89 o 
   5   8   2      379.02      416.28     25.46 o 
   6   8   2      736.47      741.62     32.12 o 
   7   8   2      169.79      189.42     21.86 o 
   8   8   2        2.63       -9.61     17.40 o 
   9   8   2      457.55      469.75     28.16 o 
  10   8   2      222.69      232.72     24.68 o 
  11   8   2     1151.42     1138.01     48.55 o 
  12   8   2       19.74       61.75     21.57 o 
  13   8   2       12.32       17.79     20.87 o 
  14   8   2       87.60       73.07     24.89 o 
  15   8   2       61.71        9.94     23.89 o 
  16   8   2       15.83      -23.61     23.61 o 
 -14   9   2      552.49      565.01     39.02 o 
 -13   9   2      136.64       76.10     25.55 o 
 -12   9   2        3.85       -8.77     22.73 o 
 -11   9   2      697.93      608.47     46.94 o 
 -10   9   2       51.34       37.56     22.12 o 
  -9   9   2      371.49      418.26     30.40 o 
  -8   9   2       44.44       55.30     21.90 o 
  -7   9   2       13.37      -14.75     18.97 o 
  -6   9   2      781.28      774.76     34.56 o 
  -5   9   2        6.68       15.86     20.15 o 
  -4   9   2       36.91       57.33     20.55 o 
  -3   9   2     1777.54     1795.84     58.28 o 
  -2   9   2      466.01      426.68     28.23 o 
  -1   9   2     2175.87     2156.39     50.90 o 
   0   9   2      332.09      252.92     24.97 o 
   1   9   2       58.87       67.51     20.60 o 
   2   9   2      325.14      302.89     25.96 o 
   3   9   2      472.92      488.80     29.81 o 
   4   9   2       89.27       77.88     21.51 o 
   5   9   2        0.35       19.50     19.88 o 
   6   9   2        9.18        9.51     20.05 o 
   7   9   2        4.43       13.32     20.43 o 
   8   9   2       10.68        5.72     20.57 o 
   9   9   2       38.55       64.64     22.94 o 
  10   9   2     1511.69     1467.54     50.49 o 
  11   9   2       49.43       24.35     23.79 o 
  12   9   2      206.81      205.19     28.00 o 
  13   9   2      288.47      246.27     29.66 o 
 -10  10   2        4.07       22.00     24.85 o 
  -9  10   2      264.84      216.08     29.81 o 
  -8  10   2      112.55       84.06     25.75 o 
  -7  10   2      940.91      869.17     41.04 o 
  -6  10   2        2.73        0.23     22.64 o 
  -5  10   2      215.77      211.88     28.20 o 
  -4  10   2       43.28       -0.44     21.94 o 
  -3  10   2     1574.75     1546.68     49.69 o 
  -2  10   2      245.45      216.59     28.08 o 
  -1  10   2      659.90      683.60     36.36 o 
   0  10   2       41.68       25.58     22.74 o 
   1  10   2      145.42      150.93     26.40 o 
   2  10   2       34.80       44.90     22.76 o 
   3  10   2      305.33      292.83     31.62 o 
   4  10   2        2.31        6.80     22.13 o 
   5  10   2      719.76      732.54     45.46 o 
   6  10   2       74.13       94.83     25.88 o 
   7  10   2     1460.34     1496.09     51.28 o 
   8  10   2       94.31       75.94     25.74 o 
   9  10   2      953.85      764.70     45.48 o 
 -25   1   3      389.18      400.48     29.64 o 
 -24   1   3      411.88      421.72     27.63 o 
 -23   1   3      790.72      862.84     31.23 o 
 -22   1   3     1407.79     1398.87     35.86 o 
 -21   1   3      117.74       92.30     17.79 o 
 -20   1   3     1046.81     1072.41     28.44 o 
 -19   1   3      260.39      272.80     18.25 o 
 -18   1   3     1861.40     1954.27     35.39 o 
 -17   1   3      274.62      252.87     17.88 o 
 -16   1   3     7726.06     7582.85     79.78 o 
 -15   1   3     2439.53     2301.32     36.27 o 
 -14   1   3     4846.57     4731.91     54.43 o 
 -13   1   3     2054.76     1967.45     30.85 o 
 -12   1   3       23.70       42.34     10.36 o 
 -11   1   3       61.56       47.31     10.74 o 
 -10   1   3      585.16      696.52     16.75 o 
  -9   1   3      667.91      868.21     16.08 o 
  -8   1   3    13928.40    13939.72    111.75 o 
  -7   1   3      538.74      493.72     11.71 o 
  -6   1   3    13286.35    13294.35    100.73 o 
  -5   1   3      237.49      281.74      7.74 o 
  -4   1   3     6828.60     6860.83     49.77 o 
  -3   1   3       16.64       18.52      5.69 o 
  -2   1   3    13148.73    12622.30    133.74 o 
  -1   1   3       21.36       18.12      7.82 o 
   0   1   3     4221.21     4130.52     71.84 o 
   1   1   3     2626.50     2645.04     28.11 o 
   2   1   3     3845.23     3942.25     30.70 o 
   3   1   3     2332.68     2431.17     23.06 o 
   4   1   3     1043.42      912.35     13.56 o 
   5   1   3      191.25      380.18     13.81 o 
   6   1   3       23.22       -1.04      7.18 o 
   7   1   3      904.48      809.30     15.63 o 
   8   1   3     2314.79     2212.10     27.25 o 
   9   1   3       19.62       18.71      8.88 o 
  10   1   3     3971.27     3904.72     42.96 o 
  11   1   3       14.92       15.19      9.59 o 
  12   1   3     1381.71     1349.64     25.15 o 
  13   1   3     6318.00     6165.10     63.67 o 
  14   1   3      215.34      192.35     15.60 o 
  15   1   3      662.90      659.55     22.51 o 
  16   1   3      204.11      214.29     17.78 o 
  17   1   3      313.17      299.82     19.82 o 
  18   1   3     1589.88     1648.50     40.26 o 
  19   1   3      252.54      256.56     22.25 o 
  20   1   3      137.53      163.70     21.20 o 
  21   1   3      828.64      813.65     32.86 o 
  22   1   3       28.00       28.94     21.08 o 
  23   1   3       99.32      109.12     22.26 o 
 -25   2   3      890.48      960.15     42.35 o 
 -24   2   3      513.76      507.04     28.62 o 
 -23   2   3      631.48      688.46     29.54 o 
 -22   2   3      303.54      310.03     22.94 o 
 -21   2   3      900.38      914.78     32.66 o 
 -20   2   3       23.26        6.88     17.81 o 
 -19   2   3     1860.63     1892.94     40.70 o 
 -18   2   3       74.89       60.87     16.96 o 
 -17   2   3     2259.21     2322.95     39.10 o 
 -16   2   3     1173.46     1111.93     28.52 o 
 -15   2   3      320.00      349.58     26.52 o 
 -14   2   3      900.32      931.04     23.14 o 
 -13   2   3     2713.90     2673.44     41.76 o 
 -12   2   3        3.01       14.03      9.96 o 
 -11   2   3     8346.05     7965.83     75.57 o 
 -10   2   3      293.81      278.42     12.42 o 
  -9   2   3     2955.31     2749.98     32.91 o 
  -8   2   3     1916.43     1886.18     29.76 o 
  -7   2   3     2334.80     2583.31     28.14 o 
  -6   2   3      516.23      439.46     12.00 o 
  -5   2   3    23618.25    24179.59    183.69 o 
  -4   2   3       85.77      145.32      6.61 o 
  -3   2   3    19194.76    18506.31    154.39 o 
  -2   2   3       33.98       40.23      8.22 o 
  -1   2   3       78.41       90.17     11.04 o 
   0   2   3     3333.54     2938.84     60.41 o 
   1   2   3        2.96       18.41      5.43 o 
   2   2   3    17945.54    17677.50    129.78 o 
   3   2   3      258.43      306.43      9.98 o 
   4   2   3     4330.70     4328.20     38.70 o 
   5   2   3      581.60      696.41     13.48 o 
   6   2   3      307.16      331.58     11.22 o 
   7   2   3     1035.61     1050.67     18.45 o 
   8   2   3     3677.74     3399.89     40.17 o 
   9   2   3        5.62       12.84      8.69 o 
  10   2   3    11585.68    11283.36    101.75 o 
  11   2   3      134.05      124.77     11.56 o 
  12   2   3     5683.72     5475.66     60.01 o 
  13   2   3     2507.07     2440.73     35.14 o 
  14   2   3      313.83      374.01     19.82 o 
  15   2   3      674.76      693.07     25.08 o 
  16   2   3      404.66      399.96     23.13 o 
  17   2   3       84.17      120.93     18.24 o 
  18   2   3      805.93      749.91     26.71 o 
  19   2   3      720.68      754.20     27.60 o 
  20   2   3      105.30      124.20     19.50 o 
  21   2   3     1195.58     1333.86     36.53 o 
  22   2   3      504.44      566.44     32.81 o 
  23   2   3     1706.39     1684.11     48.56 o 
 -24   3   3      113.11      126.34     23.19 o 
 -23   3   3      539.26      554.70     31.96 o 
 -22   3   3        1.05       26.09     20.38 o 
 -21   3   3      424.60      478.96     28.57 o 
 -20   3   3      148.65       98.41     19.65 o 
 -19   3   3      421.44      444.41     24.90 o 
 -18   3   3       17.35       25.18     16.25 o 
 -17   3   3      816.73      739.55     30.19 o 
 -16   3   3       18.35       32.51     14.71 o 
 -15   3   3       44.29       34.30     13.90 o 
 -14   3   3        5.03        1.71     11.49 o 
 -13   3   3      307.60      275.66     16.03 o 
 -12   3   3       92.41      119.31     12.02 o 
 -11   3   3      278.86      299.31     13.88 o 
 -10   3   3     1066.42     1084.82     20.42 o 
  -9   3   3      665.04      640.01     17.10 o 
  -8   3   3      708.81      700.73     18.13 o 
  -7   3   3     1134.14     1128.66     19.83 o 
  -6   3   3      861.53     1161.53     22.88 o 
  -5   3   3     4145.00     4015.32     39.94 o 
  -4   3   3    10120.93    10358.32     84.13 o 
  -3   3   3     1280.19     1077.88     15.76 o 
  -2   3   3     8810.91     8986.82     72.59 o 
  -1   3   3      751.93      606.84     15.25 o 
   0   3   3     4691.36     4793.87     42.43 o 
   1   3   3     2105.50     2737.38     26.33 o 
   2   3   3    16139.38    17560.60    136.39 o 
   3   3   3     2387.86     2277.47     26.62 o 
   4   3   3      138.52      100.38      8.39 o 
   5   3   3     3334.52     3307.59     38.39 o 
   6   3   3     2479.63     2650.37     31.34 o 
   7   3   3     8714.73     8861.93     77.49 o 
   8   3   3     2896.06     3068.12     35.97 o 
   9   3   3     2170.39     2056.51     27.22 o 
  10   3   3      587.84      586.82     16.04 o 
  11   3   3      251.66      280.54     13.33 o 
  12   3   3     2775.92     2674.99     34.27 o 
  13   3   3      327.21      356.21     17.56 o 
  14   3   3      602.92      560.29     23.39 o 
  15   3   3       59.79       43.33     14.24 o 
  16   3   3      379.37      373.86     20.76 o 
  17   3   3      408.65      410.20     21.99 o 
  18   3   3      563.46      591.73     25.70 o 
  19   3   3       53.42       64.28     18.91 o 
  20   3   3      677.82      689.04     32.72 o 
  21   3   3      214.11      222.42     26.13 o 
  22   3   3       73.66       56.70     23.26 o 
 -23   4   3      373.80      345.21     32.45 o 
 -22   4   3      360.03      354.22     29.43 o 
 -21   4   3      323.77      358.39     27.08 o 
 -20   4   3       25.15       38.05     19.04 o 
 -19   4   3     1990.11     2021.21     45.21 o 
 -18   4   3      192.58      190.19     21.18 o 
 -17   4   3     1548.01     1514.41     38.15 o 
 -16   4   3      392.21      412.69     25.48 o 
 -15   4   3      278.47      300.57     19.42 o 
 -14   4   3       94.01      100.69     15.16 o 
 -13   4   3     1289.63     1262.05     33.89 o 
 -12   4   3      314.27      298.44     18.04 o 
 -11   4   3     9879.23     9661.21     96.16 o 
 -10   4   3      377.83      444.79     17.44 o 
  -9   4   3     1952.04     1961.18     31.33 o 
  -8   4   3      202.46      192.19     12.69 o 
  -7   4   3        2.12        6.87      9.24 o 
  -6   4   3     1454.91     1501.31     23.53 o 
  -5   4   3     1629.00     1589.87     22.49 o 
  -4   4   3       15.90       13.37      7.40 o 
  -3   4   3     5112.12     5042.62     47.06 o 
  -2   4   3      258.36      310.97     11.92 o 
  -1   4   3      447.70      476.13     14.24 o 
   0   4   3       94.38       90.27      7.99 o 
   1   4   3      325.94      322.17     10.18 o 
   2   4   3     4064.56     4030.11     38.36 o 
   3   4   3      815.72      882.39     16.80 o 
   4   4   3     3559.44     3878.56     41.97 o 
   5   4   3     1656.22     1864.55     27.05 o 
   6   4   3       21.90       26.67     10.10 o 
   7   4   3        7.83       27.10     14.40 o 
   8   4   3     2137.82     2122.54     31.83 o 
   9   4   3       96.65       90.91     12.97 o 
  10   4   3    11921.83    11966.18    111.04 o 
  11   4   3      329.43      290.02     20.01 o 
  12   4   3     1018.89     1018.35     27.10 o 
  13   4   3     2740.72     2678.27     43.90 o 
  14   4   3      265.97      223.78     18.90 o 
  15   4   3     1561.74     1591.32     37.93 o 
  16   4   3       67.95       79.04     18.64 o 
  17   4   3        8.92      -16.98     16.98 o 
  18   4   3      392.34      397.79     26.24 o 
  19   4   3       18.44       -4.70     19.73 o 
  20   4   3        1.84       16.71     21.37 o 
  21   4   3     1807.25     1773.95     58.19 o 
  22   4   3        2.16       -2.52     24.66 o 
 -22   5   3      191.86      173.15     28.38 o 
 -21   5   3      837.55      782.32     38.57 o 
 -20   5   3      264.50      243.11     29.26 o 
 -19   5   3     1899.65     1949.39     47.92 o 
 -18   5   3      555.21      578.57     41.99 o 
 -17   5   3       19.13       15.47     18.50 o 
 -16   5   3     2148.21     2137.57     43.42 o 
 -15   5   3       32.41       67.25     16.70 o 
 -14   5   3     2051.65     2058.90     40.41 o 
 -13   5   3      259.61      291.25     18.63 o 
 -12   5   3       15.30       18.85     13.29 o 
 -11   5   3      112.98      107.59     14.23 o 
 -10   5   3      502.43      512.81     19.47 o 
  -9   5   3     1663.40     1597.46     31.40 o 
  -8   5   3    13072.09    12896.03    120.68 o 
  -7   5   3     6117.90     5846.44     67.46 o 
  -6   5   3    17486.29    17200.26    152.97 o 
  -5   5   3     9642.15     9527.01     91.40 o 
  -4   5   3     4706.66     4708.55     49.75 o 
  -3   5   3     8802.75     8586.50     79.00 o 
  -2   5   3     3219.83     3345.06     38.51 o 
  -1   5   3     4490.22     4230.65     45.31 o 
   0   5   3     4188.62     4230.08     46.55 o 
   1   5   3     8848.71     8774.78     80.38 o 
   2   5   3     2098.80     2110.39     27.67 o 
   3   5   3     4275.54     3972.11     46.48 o 
   4   5   3      958.91     1059.89     23.45 o 
   5   5   3    19675.98    19971.38    175.64 o 
   6   5   3       32.42       13.73     10.99 o 
   7   5   3     8244.04     8358.53     85.24 o 
   8   5   3      849.90      782.47     28.89 o 
   9   5   3      640.68      634.59     20.42 o 
  10   5   3        3.70       10.48     12.42 o 
  11   5   3     1156.98     1177.23     30.42 o 
  12   5   3       33.66       28.79     15.45 o 
  13   5   3     1441.51     1419.94     35.06 o 
  14   5   3      161.00      169.25     21.32 o 
  15   5   3      509.99      521.36     27.69 o 
  16   5   3     1418.01     1437.43     40.82 o 
  17   5   3      104.16       78.96     24.23 o 
  18   5   3     3558.81     3688.05     67.01 o 
  19   5   3       38.81       29.84     23.28 o 
  20   5   3      736.97      726.03     39.28 o 
  21   5   3       67.36       78.55     26.19 o 
 -21   6   3      377.65      392.99     33.36 o 
 -20   6   3        0.36        1.29     22.19 o 
 -19   6   3      187.18      200.56     26.65 o 
 -18   6   3       29.17       19.20     21.12 o 
 -17   6   3       10.75        5.04     18.41 o 
 -16   6   3       22.95       26.89     18.41 o 
 -15   6   3      618.92      608.08     41.86 o 
 -14   6   3       89.22      121.18     18.28 o 
 -13   6   3      510.69      468.20     27.94 o 
 -12   6   3      928.44      930.26     30.13 o 
 -11   6   3      173.78      182.12     19.50 o 
 -10   6   3     2425.91     2393.15     45.35 o 
  -9   6   3        6.33       17.03     13.07 o 
  -8   6   3      345.69      382.23     22.37 o 
  -7   6   3       45.43       52.77     13.32 o 
  -6   6   3     1557.04     1572.17     31.14 o 
  -5   6   3       22.29        3.31     11.47 o 
  -4   6   3      753.25      757.73     20.96 o 
  -3   6   3      745.13      797.59     21.05 o 
  -2   6   3     2720.27     2750.21     38.24 o 
  -1   6   3      221.43      235.59     14.32 o 
   0   6   3      506.72      479.85     17.37 o 
   1   6   3       27.05       43.12     11.13 o 
   2   6   3       16.38       13.57     10.60 o 
   3   6   3      117.41      126.97     13.66 o 
   4   6   3       27.69       12.87     11.99 o 
   5   6   3      454.27      427.38     19.57 o 
   6   6   3     1598.61     1600.60     32.38 o 
   7   6   3     3323.60     3230.01     49.77 o 
   8   6   3     1203.74     1281.35     30.45 o 
   9   6   3      123.37      147.42     17.47 o 
  10   6   3       17.71       40.48     15.31 o 
  11   6   3       41.27       61.36     16.30 o 
  12   6   3      165.48      147.63     20.14 o 
  13   6   3       79.19       73.03     19.01 o 
  14   6   3       66.03       96.34     20.54 o 
  15   6   3      372.07      413.74     27.19 o 
  16   6   3       80.85       63.62     22.56 o 
  17   6   3      294.50      295.10     29.03 o 
  18   6   3       10.06       29.47     23.23 o 
  19   6   3       32.42       23.67     23.82 o 
 -19   7   3      540.59      593.54     41.95 o 
 -18   7   3       15.42       32.38     22.70 o 
 -17   7   3       67.32       76.99     22.65 o 
 -16   7   3      191.28      211.83     25.63 o 
 -15   7   3      544.66      644.94     50.55 o 
 -14   7   3      296.76      302.82     24.49 o 
 -13   7   3       13.20       28.38     18.73 o 
 -12   7   3      684.11      653.99     27.90 o 
 -11   7   3        4.34      -14.68     14.68 o 
 -10   7   3       13.03       31.95     15.72 o 
  -9   7   3      219.58      247.34     19.93 o 
  -8   7   3     1894.11     1885.64     39.08 o 
  -7   7   3      748.99      782.37     27.83 o 
  -6   7   3     1403.34     1394.20     34.35 o 
  -5   7   3     2440.16     2304.45     59.36 o 
  -4   7   3       76.87       43.08     14.66 o 
  -3   7   3     1954.80     1909.31     37.38 o 
  -2   7   3       65.73       71.50     14.73 o 
  -1   7   3     1453.44     1417.38     37.79 o 
   0   7   3     2252.05     2206.70     43.47 o 
   1   7   3        0.34       -9.94     13.15 o 
   2   7   3     1054.40     1062.72     28.50 o 
   3   7   3      194.10      208.70     17.68 o 
   4   7   3        5.74       -2.37     13.85 o 
   5   7   3     3216.10     3152.85     59.26 o 
   6   7   3       61.77       78.60     16.24 o 
   7   7   3     2072.13     2097.96     41.77 o 
   8   7   3      569.53      592.30     25.53 o 
   9   7   3        2.11       -4.20     15.64 o 
  10   7   3       65.97       55.68     17.57 o 
  11   7   3        9.50       -5.94     15.81 o 
  12   7   3      146.97      166.27     21.90 o 
  13   7   3      749.13      770.24     34.77 o 
  14   7   3       25.13       57.68     21.79 o 
  15   7   3      206.63      172.96     25.13 o 
  16   7   3      197.84      192.90     28.99 o 
  17   7   3      476.14      436.04     36.07 o 
  18   7   3      339.18      374.70     32.75 o 
 -17   8   3       28.79       21.48     23.98 o 
 -16   8   3       26.32       20.92     23.06 o 
 -15   8   3       11.15        0.11     19.51 o 
 -14   8   3       18.44        5.69     20.82 o 
 -13   8   3      899.29      836.94     39.76 o 
 -12   8   3     1293.69     1229.73     40.15 o 
 -11   8   3      547.14      503.42     29.12 o 
 -10   8   3     2041.80     2207.38     49.60 o 
  -9   8   3       25.95       32.15     18.72 o 
  -8   8   3     1163.34     1145.28     35.93 o 
  -7   8   3      235.85      260.12     23.02 o 
  -6   8   3     1280.01     1373.86     38.14 o 
  -5   8   3      839.53      794.50     30.31 o 
  -4   8   3     2196.70     2227.15     46.43 o 
  -3   8   3     2325.96     2413.53     48.23 o 
  -2   8   3      695.49      622.70     29.24 o 
  -1   8   3        2.63        4.61     16.73 o 
   0   8   3     5867.57     5764.85     81.39 o 
   1   8   3      361.57      323.56     23.19 o 
   2   8   3     1550.22     1587.76     53.04 o 
   3   8   3      435.49      419.34     25.04 o 
   4   8   3      184.41      155.99     20.36 o 
   5   8   3       71.87       78.51     19.13 o 
   6   8   3       49.25       18.97     17.64 o 
   7   8   3       14.62        3.59     17.49 o 
   8   8   3      399.35      391.40     38.62 o 
   9   8   3      145.80      134.21     21.91 o 
  10   8   3     1945.47     1812.84     47.40 o 
  11   8   3      419.83      400.34     27.10 o 
  12   8   3       74.18       61.14     20.93 o 
  13   8   3       27.03       46.16     22.02 o 
  14   8   3     1262.11     1234.01     49.89 o 
  15   8   3      628.65      602.77     37.42 o 
 -14   9   3      450.14      396.10     33.12 o 
 -13   9   3       14.63      -21.45     21.45 o 
 -12   9   3      898.02      789.03     37.96 o 
 -11   9   3       21.86        8.56     20.70 o 
 -10   9   3     1164.98     1117.78     41.21 o 
  -9   9   3       75.01       49.79     21.74 o 
  -8   9   3      150.23      166.78     24.20 o 
  -7   9   3      147.51      124.89     23.20 o 
  -6   9   3      616.30      526.97     34.77 o 
  -5   9   3      158.34      154.04     22.88 o 
  -4   9   3      103.49      111.90     20.79 o 
  -3   9   3      341.04      378.43     26.69 o 
  -2   9   3      126.85      126.66     20.74 o 
  -1   9   3       62.01       70.13     19.33 o 
   0   9   3      279.13      280.81     23.39 o 
   1   9   3      115.35       88.39     20.33 o 
   2   9   3      261.64      254.90     23.57 o 
   3   9   3      620.12      593.65     30.08 o 
   4   9   3       35.08       20.75     18.82 o 
   5   9   3      386.11      394.56     28.35 o 
   6   9   3      815.30      794.00     35.14 o 
   7   9   3      472.23      455.95     30.24 o 
   8   9   3      706.28      685.78     43.84 o 
   9   9   3      319.13      362.72     29.69 o 
  10   9   3      141.77      174.80     26.20 o 
  11   9   3       29.37       46.64     22.13 o 
  12   9   3      319.38      361.32     30.64 o 
  13   9   3       16.43       -0.48     21.51 o 
 -10  10   3      286.00      243.93     30.74 o 
  -9  10   3      893.34      798.56     40.38 o 
  -8  10   3        5.21      -11.64     22.70 o 
  -7  10   3     2081.57     2214.68     59.40 o 
  -6  10   3       32.10       15.62     23.64 o 
  -5  10   3       73.28       82.21     24.05 o 
  -4  10   3      107.58       74.92     23.61 o 
  -3  10   3       10.76      -18.00     20.60 o 
  -2  10   3       39.85       32.68     21.92 o 
  -1  10   3       54.42       44.10     21.49 o 
   0  10   3        2.09       -6.43     20.77 o 
   1  10   3      643.79      598.88     32.91 o 
   2  10   3       88.90       11.09     30.65 o 
   3  10   3        8.66        3.72     21.80 o 
   4  10   3      816.34      754.45     38.07 o 
   5  10   3      154.82      164.27     27.02 o 
   6  10   3      864.40      889.51     41.05 o 
   7  10   3      315.62      347.28     31.90 o 
   8  10   3       13.64       44.19     24.62 o 
   9  10   3      301.99      256.36     43.40 o 
 -25   0   4        9.74       14.52     30.33 o 
 -24   0   4        2.40      -15.31     28.46 o 
 -23   0   4      313.11      322.29     44.82 o 
 -22   0   4      713.66      653.68     44.23 o 
 -21   0   4     3450.56     3473.01     85.71 o 
 -20   0   4       44.37       77.15     23.39 o 
 -19   0   4     3041.92     2964.39     65.61 o 
 -18   0   4     2422.44     2400.08     57.24 o 
 -17   0   4       25.71       74.40     20.40 o 
 -16   0   4     6606.21     6529.82    112.16 o 
 -15   0   4      185.66      161.29     18.77 o 
 -14   0   4     4307.15     4245.68     65.72 o 
 -13   0   4      290.10      356.79     21.25 o 
 -12   0   4      486.60      455.88     29.72 o 
 -11   0   4      739.64      845.98     29.58 o 
 -10   0   4     3963.65     3840.26     58.68 o 
  -9   0   4     5317.42     5135.35     70.84 o 
  -8   0   4    14230.75    13011.86    153.23 o 
  -7   0   4     7214.46     6816.07     84.96 o 
  -6   0   4     5576.73     5090.92     64.67 o 
  -5   0   4    30804.79    31093.61    321.06 o 
  -4   0   4      795.45      834.59     15.98 o 
  -3   0   4    18504.45    18891.69    171.81 o 
  -2   0   4    44646.97    45548.65    505.37 o 
  -1   0   4      731.42      805.21     14.94 o 
   0   0   4    36319.93    36582.51    439.27 o 
   1   0   4      853.92      923.10     15.96 o 
   2   0   4       42.29       40.27      7.80 o 
   3   0   4    27465.41    26771.20    258.48 o 
   4   0   4       58.93       89.45     10.14 o 
   5   0   4    10122.60     9200.88    104.43 o 
   6   0   4      233.05      197.77     13.46 o 
   7   0   4     3057.36     2936.14     44.57 o 
   8   0   4        7.79       -8.74     12.31 o 
   9   0   4      791.71      829.62     24.49 o 
  10   0   4     4432.35     4420.19     64.47 o 
  11   0   4     4220.60     4082.99     62.66 o 
  12   0   4      450.56      443.92     22.75 o 
  13   0   4     3112.06     2974.97     58.70 o 
  14   0   4       38.92       10.68     17.33 o 
  15   0   4     1018.35     1095.54     39.52 o 
  16   0   4     3645.63     3496.13     76.26 o 
  17   0   4     1829.27     1832.24     88.03 o 
  18   0   4     2089.01     2241.43     66.61 o 
  19   0   4       62.66       66.20     27.90 o 
  20   0   4     1328.79     1336.81     57.03 o 
  21   0   4      166.24      142.65     34.25 o 
  22   0   4      870.98      909.66     53.57 o 
  23   0   4       22.95       91.17     33.37 o 
 -25   1   4        5.15       20.81     23.61 o 
 -24   1   4      462.94      550.48     34.11 o 
 -23   1   4       34.49        4.62     18.97 o 
 -22   1   4       81.08       53.30     17.16 o 
 -21   1   4       38.68       41.40     16.72 o 
 -20   1   4        2.05        5.40     15.02 o 
 -19   1   4      779.94      790.24     25.50 o 
 -18   1   4     1394.70     1473.00     31.80 o 
 -17   1   4        5.77        4.28     11.79 o 
 -16   1   4     1984.80     1982.55     31.72 o 
 -15   1   4      311.54      289.26     15.02 o 
 -14   1   4     1262.49     1294.82     24.00 o 
 -13   1   4     1252.27     1147.68     21.82 o 
 -12   1   4      521.07      603.13     20.28 o 
 -11   1   4     6022.13     6130.77     53.93 o 
 -10   1   4        8.72        3.81      7.10 o 
  -9   1   4      509.42      482.11     11.76 o 
  -8   1   4      635.91      641.36     15.72 o 
  -7   1   4     8488.54     8891.17     73.99 o 
  -6   1   4       94.81       91.16      6.79 o 
  -5   1   4     3640.67     3473.22     29.29 o 
  -4   1   4        3.76       -1.67      4.98 o 
  -3   1   4    16091.77    15732.54    166.03 o 
  -2   1   4     3696.35     3846.82     47.07 o 
  -1   1   4     1932.78     2016.17     28.97 o 
   0   1   4    12052.96    12402.80    132.74 o 
   1   1   4      338.77      322.44     12.20 o 
   2   1   4     8970.71     9140.32     73.60 o 
   3   1   4      120.58      112.54      6.76 o 
   4   1   4      664.35      759.87     13.14 o 
   5   1   4      381.59      440.61     11.54 o 
   6   1   4     4419.24     4741.77     43.55 o 
   7   1   4      947.38     1027.75     17.72 o 
   8   1   4     1069.34      981.30     18.87 o 
   9   1   4      510.77      558.80     14.98 o 
  10   1   4     3352.57     3451.92     41.78 o 
  11   1   4       21.04       21.16     10.02 o 
  12   1   4      655.42      676.10     22.63 o 
  13   1   4     1395.82     1441.00     27.50 o 
  14   1   4        7.11       -4.46     11.41 o 
  15   1   4      677.31      747.74     30.29 o 
  16   1   4      772.29      775.53     27.07 o 
  17   1   4      839.14      862.28     31.48 o 
  18   1   4      253.26      282.73     22.11 o 
  19   1   4       11.35        6.56     16.88 o 
  20   1   4      217.52      227.80     24.34 o 
  21   1   4     1606.55     1479.37     45.78 o 
  22   1   4      168.41      120.16     25.17 o 
  23   1   4      151.84      100.02     27.22 o 
 -25   2   4       63.37       90.52     24.09 o 
 -24   2   4       30.34       23.67     20.66 o 
 -23   2   4       75.24       75.04     20.39 o 
 -22   2   4       28.47       -0.06     16.65 o 
 -21   2   4      340.82      306.36     21.70 o 
 -20   2   4       24.97       -9.56     15.03 o 
 -19   2   4       14.00       -1.19     14.96 o 
 -18   2   4      171.43      206.66     18.26 o 
 -17   2   4      189.55      227.15     18.34 o 
 -16   2   4      667.75      679.76     23.91 o 
 -15   2   4      301.31      303.92     17.87 o 
 -14   2   4      112.11       98.07     12.48 o 
 -13   2   4      335.05      327.87     14.93 o 
 -12   2   4        2.92        9.16      9.38 o 
 -11   2   4     2297.57     2181.39     30.15 o 
 -10   2   4        7.24       10.46      8.17 o 
  -9   2   4     4573.78     4458.18     46.22 o 
  -8   2   4    10566.41    10695.85     89.09 o 
  -7   2   4     3005.49     2854.12     29.18 o 
  -6   2   4     1261.98     1217.92     17.08 o 
  -5   2   4     4283.66     4029.56     34.06 o 
  -4   2   4      318.96      353.37      9.49 o 
  -3   2   4    14618.16    14649.79    158.99 o 
  -2   2   4     5724.48     5868.48     76.86 o 
  -1   2   4      422.89      461.80     16.19 o 
   0   2   4     4177.21     4024.13     52.89 o 
   1   2   4     5804.32     6480.91     84.31 o 
   2   2   4      287.80      314.34      8.84 o 
   3   2   4      646.72      531.79      9.95 o 
   4   2   4       60.55       47.92      7.37 o 
   5   2   4     1495.87     1871.83     22.22 o 
   6   2   4      213.94      271.90     11.12 o 
   7   2   4     1102.01     1160.56     21.08 o 
   8   2   4      142.86      178.48     10.70 o 
   9   2   4      129.42      171.57     12.07 o 
  10   2   4      271.74      256.50     13.10 o 
  11   2   4        1.31      -10.17     10.17 o 
  12   2   4       67.67       58.30     11.54 o 
  13   2   4      186.31      209.74     15.50 o 
  14   2   4      420.75      449.61     21.28 o 
  15   2   4     1491.51     1512.85     35.94 o 
  16   2   4      232.31      252.22     21.53 o 
  17   2   4      186.00      157.72     19.32 o 
  18   2   4      698.24      737.89     30.42 o 
  19   2   4      583.54      602.63     29.56 o 
  20   2   4       10.69       -4.57     18.58 o 
  21   2   4        2.64        1.93     20.19 o 
  22   2   4      438.33      439.64     30.52 o 
 -24   3   4     1460.62     1495.15     47.71 o 
 -23   3   4        1.19        1.02     19.43 o 
 -22   3   4       76.55       67.86     19.69 o 
 -21   3   4      296.94      315.59     25.82 o 
 -20   3   4       15.08       -4.44     17.79 o 
 -19   3   4      394.45      439.23     25.43 o 
 -18   3   4     2319.29     2153.89     43.90 o 
 -17   3   4       52.61       72.70     16.07 o 
 -16   3   4     2164.56     2222.17     39.60 o 
 -15   3   4       72.27       36.60     13.73 o 
 -14   3   4        2.72        8.37     12.26 o 
 -13   3   4     7124.39     6777.53     73.83 o 
 -12   3   4      222.74      247.90     15.19 o 
 -11   3   4     5270.74     4972.27     54.18 o 
 -10   3   4      236.77      246.21     14.42 o 
  -9   3   4      992.32     1016.34     21.36 o 
  -8   3   4     2408.27     2578.19     32.18 o 
  -7   3   4     1317.80     1454.28     21.62 o 
  -6   3   4       20.29        3.70      7.30 o 
  -5   3   4    13974.75    13818.92    109.57 o 
  -4   3   4      439.59      470.80     13.36 o 
  -3   3   4    20187.14    19692.27    194.81 o 
  -2   3   4      283.63      308.16     17.29 o 
  -1   3   4     8849.59     9051.99    125.13 o 
   0   3   4     6357.05     5964.15     72.58 o 
   1   3   4     1151.01     1183.82     15.86 o 
   2   3   4     2933.66     2671.45     27.72 o 
   3   3   4     2496.56     2403.56     26.26 o 
   4   3   4      219.49      273.62      9.38 o 
   5   3   4      280.43      212.28      9.03 o 
   6   3   4     1613.99     1598.83     22.44 o 
   7   3   4     1405.92     1305.71     26.33 o 
   8   3   4     6525.68     6640.61     61.44 o 
   9   3   4     4425.32     4498.32     47.06 o 
  10   3   4     3655.83     3711.91     42.44 o 
  11   3   4      409.97      405.49     16.45 o 
  12   3   4     1558.05     1631.71     36.47 o 
  13   3   4      374.06      372.07     18.08 o 
  14   3   4      792.86      796.75     23.93 o 
  15   3   4      205.97      202.00     18.74 o 
  16   3   4      728.21      738.19     27.43 o 
  17   3   4      860.34      868.31     30.31 o 
  18   3   4      745.87      753.17     29.89 o 
  19   3   4     1093.43     1001.00     37.68 o 
  20   3   4      147.20      163.95     24.86 o 
  21   3   4     2082.93     2280.30     64.00 o 
  22   3   4      194.93      156.54     28.43 o 
 -24   4   4       28.98       14.29     67.75 o 
 -23   4   4      214.61      175.31     26.48 o 
 -22   4   4      275.51      262.69     27.29 o 
 -21   4   4     1010.54      964.53     37.17 o 
 -20   4   4      151.47      149.49     22.86 o 
 -19   4   4     1826.04     1938.32     46.59 o 
 -18   4   4      410.72      439.70     26.56 o 
 -17   4   4      869.27      871.08     31.71 o 
 -16   4   4     1561.12     1575.79     36.63 o 
 -15   4   4     2265.02     2282.62     43.08 o 
 -14   4   4      160.82      206.21     17.82 o 
 -13   4   4     4022.91     3820.87     52.00 o 
 -12   4   4       44.72       62.68     12.37 o 
 -11   4   4     2322.80     2221.96     35.17 o 
 -10   4   4     2026.85     1924.50     36.97 o 
  -9   4   4     5609.85     5594.52     60.70 o 
  -8   4   4     4948.33     4797.38     53.16 o 
  -7   4   4      212.85      215.64     11.43 o 
  -6   4   4     2132.03     2123.75     28.82 o 
  -5   4   4      517.57      558.93     15.41 o 
  -4   4   4      578.41      603.83     13.03 o 
  -3   4   4      103.28      136.54      8.25 o 
  -2   4   4      748.93      700.34     13.64 o 
  -1   4   4      794.08      878.38     14.71 o 
   0   4   4     2880.05     2889.29     31.04 o 
   1   4   4       82.37      118.99      7.82 o 
   2   4   4       61.70       51.57      7.40 o 
   3   4   4     1605.19     1556.69     23.64 o 
   4   4   4       10.09       25.19      8.46 o 
   5   4   4    16493.58    17027.08    149.14 o 
   6   4   4       32.10       23.25     10.05 o 
   7   4   4     3098.97     3217.97     40.08 o 
   8   4   4      440.19      434.42     17.42 o 
   9   4   4     3168.33     3175.52     41.81 o 
  10   4   4      951.31      982.75     23.90 o 
  11   4   4     1949.25     2010.72     34.25 o 
  12   4   4      729.76      715.92     23.80 o 
  13   4   4     3324.15     3366.54     52.90 o 
  14   4   4        0.55       -5.06     15.16 o 
  15   4   4     4308.65     4275.42     67.10 o 
  16   4   4      502.03      494.49     28.01 o 
  17   4   4     1722.37     1850.73     52.47 o 
  18   4   4      405.00      376.16     27.78 o 
  19   4   4      668.84      659.55     42.96 o 
  20   4   4        1.76      -10.63     21.52 o 
  21   4   4     1046.23     1062.72     41.51 o 
 -23   5   4       59.79      -33.51     42.43 o 
 -22   5   4       61.31       17.26     24.01 o 
 -21   5   4      151.01      147.62     24.55 o 
 -20   5   4      182.69      215.92     24.95 o 
 -19   5   4       40.94       28.27     20.15 o 
 -18   5   4       18.38       25.83     18.89 o 
 -17   5   4      678.74      722.13     30.55 o 
 -16   5   4       10.38       -4.16     16.76 o 
 -15   5   4      830.61      808.33     29.49 o 
 -14   5   4      733.45      660.56     25.31 o 
 -13   5   4      269.35      274.69     19.39 o 
 -12   5   4        1.09      -11.52     13.19 o 
 -11   5   4      431.43      428.80     19.91 o 
 -10   5   4       17.03        3.18     12.08 o 
  -9   5   4      623.08      675.54     21.38 o 
  -8   5   4      201.86      176.28     13.74 o 
  -7   5   4      227.99      211.36     13.84 o 
  -6   5   4       73.71      101.09     11.51 o 
  -5   5   4      400.19      426.33     16.74 o 
  -4   5   4     4337.72     4532.37     45.52 o 
  -3   5   4     1295.95     1333.72     20.60 o 
  -2   5   4      401.76      421.31     12.36 o 
  -1   5   4       19.80       18.49      7.54 o 
   0   5   4        4.94        3.45      6.61 o 
   1   5   4     1141.50     1225.81     19.87 o 
   2   5   4       12.36       -7.44      8.60 o 
   3   5   4     2120.89     2052.64     28.78 o 
   4   5   4      970.99      920.86     20.95 o 
   5   5   4      253.19      225.74     14.75 o 
   6   5   4     2557.60     2595.84     49.70 o 
   7   5   4      948.64      920.94     24.21 o 
   8   5   4       23.54       20.72     12.29 o 
   9   5   4      660.69      667.79     22.18 o 
  10   5   4      330.86      299.24     20.29 o 
  11   5   4     1258.13     1202.78     42.80 o 
  12   5   4       71.44       56.55     17.24 o 
  13   5   4       29.17       42.16     17.61 o 
  14   5   4       15.34       20.64     18.18 o 
  15   5   4      342.91      341.38     25.10 o 
  16   5   4        5.62        1.28     18.54 o 
  17   5   4      728.75      718.18     32.98 o 
  18   5   4       12.42       45.36     21.59 o 
  19   5   4        8.17        7.37     21.43 o 
  20   5   4       29.90       41.33     24.46 o 
 -21   6   4     1314.28     1353.49     64.65 o 
 -20   6   4       85.61       66.20     24.25 o 
 -19   6   4      590.83      620.70     35.08 o 
 -18   6   4       82.73       79.21     20.99 o 
 -17   6   4       80.06       68.29     20.06 o 
 -16   6   4      895.62      899.55     32.76 o 
 -15   6   4      683.06      627.13     27.00 o 
 -14   6   4      107.22      119.65     18.05 o 
 -13   6   4     1080.06     1102.79     33.95 o 
 -12   6   4      767.37      767.66     27.93 o 
 -11   6   4     2086.81     2114.67     41.57 o 
 -10   6   4      833.42      816.28     29.50 o 
  -9   6   4      972.31      970.46     30.95 o 
  -8   6   4     4520.52     4483.55     61.25 o 
  -7   6   4     2212.03     2204.06     47.53 o 
  -6   6   4      123.78      161.68     15.28 o 
  -5   6   4        5.45        7.32     13.23 o 
  -4   6   4      582.62      596.45     22.64 o 
  -3   6   4      209.88      188.46     15.05 o 
  -2   6   4      433.95      446.12     18.26 o 
  -1   6   4     1261.67     1194.45     28.05 o 
   0   6   4     3250.93     3273.61     46.98 o 
   1   6   4     1996.05     2032.78     35.51 o 
   2   6   4       17.53        2.78     11.90 o 
   3   6   4     2926.41     2841.92     44.09 o 
   4   6   4        3.69       -0.59     12.52 o 
   5   6   4     2507.00     2527.18     42.48 o 
   6   6   4      138.58      134.16     22.56 o 
   7   6   4     1242.10     1268.66     31.59 o 
   8   6   4       48.40       36.48     14.96 o 
   9   6   4        6.21      -11.38     13.81 o 
  10   6   4      515.31      511.05     23.78 o 
  11   6   4     1480.97     1558.40     41.70 o 
  12   6   4     2007.25     2016.52     49.21 o 
  13   6   4     3161.87     3295.96     61.26 o 
  14   6   4      408.08      416.37     26.79 o 
  15   6   4     2251.24     2288.99     69.04 o 
  16   6   4      136.72      108.81     22.97 o 
  17   6   4      881.43      769.88     37.69 o 
  18   6   4      314.67      337.35     30.67 o 
  19   6   4      782.33      775.66     39.59 o 
 -19   7   4      911.26      909.99     40.41 o 
 -18   7   4      533.27      508.76     35.28 o 
 -17   7   4      458.84      493.69     32.23 o 
 -16   7   4     1062.78     1071.46     37.14 o 
 -15   7   4     1672.94     1653.82     40.35 o 
 -14   7   4      419.80      428.96     26.15 o 
 -13   7   4     2362.34     2369.60     60.93 o 
 -12   7   4        0.86      -16.09     16.09 o 
 -11   7   4     1723.45     1712.11     40.00 o 
 -10   7   4       51.51       19.75     16.15 o 
  -9   7   4       86.73       90.01     16.88 o 
  -8   7   4      200.31      220.78     18.90 o 
  -7   7   4       13.89        0.76     14.25 o 
  -6   7   4       99.63       92.53     16.07 o 
  -5   7   4     2425.67     2464.35     43.69 o 
  -4   7   4       14.36       28.93     14.03 o 
  -3   7   4     3717.03     3759.36     54.38 o 
  -2   7   4     1019.14     1052.12     28.47 o 
  -1   7   4       11.40       -7.75     13.07 o 
   0   7   4      653.34      711.53     24.06 o 
   1   7   4      101.99      139.49     15.89 o 
   2   7   4       95.35      121.25     15.55 o 
   3   7   4      908.30      889.35     26.92 o 
   4   7   4     1090.22     1098.90     29.97 o 
   5   7   4      180.64      156.67     17.24 o 
   6   7   4     1991.04     2069.43     41.09 o 
   7   7   4      673.37      635.75     25.92 o 
   8   7   4     5258.86     5277.60     73.19 o 
   9   7   4      169.70      139.44     19.21 o 
  10   7   4     2642.16     2698.74     48.49 o 
  11   7   4      228.27      200.40     21.13 o 
  12   7   4      927.79      926.93     33.38 o 
  13   7   4      429.16      444.22     27.53 o 
  14   7   4      451.16      484.02     31.07 o 
  15   7   4      365.82      397.96     30.69 o 
  16   7   4      595.57      610.67     35.26 o 
  17   7   4       22.30       54.44     24.22 o 
 -17   8   4      175.03      237.64     28.59 o 
 -16   8   4        7.84       -4.08     21.17 o 
 -15   8   4      100.45       79.95     21.18 o 
 -14   8   4       58.72       34.82     20.70 o 
 -13   8   4      246.32      255.24     25.22 o 
 -12   8   4      736.06      793.98     43.79 o 
 -11   8   4       30.43       12.81     18.49 o 
 -10   8   4      145.55      156.95     21.55 o 
  -9   8   4      614.97      614.12     29.08 o 
  -8   8   4      113.84       97.45     18.15 o 
  -7   8   4      623.15      636.49     26.49 o 
  -6   8   4     1207.26     1276.65     33.96 o 
  -5   8   4      708.84      729.66     26.89 o 
  -4   8   4     2122.62     2187.41     42.60 o 
  -3   8   4      346.86      289.00     20.52 o 
  -2   8   4      176.80      154.96     18.05 o 
  -1   8   4     1865.42     1880.13     39.00 o 
   0   8   4        2.73        0.24     16.43 o 
   1   8   4      534.42      567.12     24.23 o 
   2   8   4       66.51       98.56     16.83 o 
   3   8   4       50.36       84.36     16.94 o 
   4   8   4      795.93      761.43     27.67 o 
   5   8   4      158.23      138.53     18.81 o 
   6   8   4      286.61      303.41     21.94 o 
   7   8   4      813.34      760.89     28.82 o 
   8   8   4      137.30      141.84     21.61 o 
   9   8   4       64.71       80.45     20.04 o 
  10   8   4       56.53       32.81     18.91 o 
  11   8   4       37.12       20.58     18.80 o 
  12   8   4      289.45      261.30     28.79 o 
  13   8   4      236.98      229.87     26.84 o 
  14   8   4       72.34       98.31     29.84 o 
  15   8   4        2.72       27.00     22.96 o 
 -14   9   4      153.55      186.43     27.93 o 
 -13   9   4     1541.26     1486.73     57.92 o 
 -12   9   4      160.49      182.10     25.18 o 
 -11   9   4     1159.46     1142.85     39.44 o 
 -10   9   4        2.54      -18.66     18.66 o 
  -9   9   4      250.44      229.86     23.75 o 
  -8   9   4        4.43      -17.69     17.69 o 
  -7   9   4      204.88      211.74     23.41 o 
  -6   9   4        1.55       12.48     18.38 o 
  -5   9   4     1415.18     1352.87     39.06 o 
  -4   9   4       43.77       59.77     18.98 o 
  -3   9   4      235.74      235.11     26.33 o 
  -2   9   4      613.40      609.19     28.68 o 
  -1   9   4       61.56       76.78     19.14 o 
   0   9   4     2193.10     2137.19     47.27 o 
   1   9   4      521.99      495.94     27.17 o 
   2   9   4       90.45       75.36     21.16 o 
   3   9   4      410.52      465.16     26.95 o 
   4   9   4       55.33       60.29     19.62 o 
   5   9   4      630.36      652.09     30.76 o 
   6   9   4      232.03      245.09     24.41 o 
   7   9   4      127.06      139.32     22.63 o 
   8   9   4     1223.73     1257.04     40.42 o 
   9   9   4        2.84       16.45     20.44 o 
  10   9   4     1325.75     1300.65     42.37 o 
  11   9   4       21.19       19.07     21.97 o 
  12   9   4        5.29      -13.44     21.61 o 
 -10  10   4      458.44      483.48     32.79 o 
  -9  10   4        7.79       -5.40     21.36 o 
  -8  10   4      810.14      752.16     35.80 o 
  -7  10   4      491.56      447.32     30.55 o 
  -6  10   4      554.69      540.21     31.26 o 
  -5  10   4      546.56      537.14     41.25 o 
  -4  10   4      603.07      616.66     32.37 o 
  -3  10   4      941.62      934.95     47.25 o 
  -2  10   4     1259.68     1238.41     41.19 o 
  -1  10   4       78.33       70.29     32.27 o 
   0  10   4      358.03      363.19     27.85 o 
   1  10   4       33.08       30.45     20.61 o 
   2  10   4      737.68      679.64     34.57 o 
   3  10   4      465.38      483.04     30.64 o 
   4  10   4      350.22      351.51     28.72 o 
   5  10   4     1264.83     1210.65     44.34 o 
   6  10   4       68.39       39.91     22.13 o 
   7  10   4      526.48      529.36     33.40 o 
   8  10   4        0.58       10.46     24.14 o 
 -25   1   5       65.24       64.56     24.03 o 
 -24   1   5        0.61      -20.99     20.99 o 
 -23   1   5     1712.27     1790.46     49.13 o 
 -22   1   5       36.95       72.08     21.80 o 
 -21   1   5     5924.28     5984.46     83.19 o 
 -20   1   5      116.89       92.76     18.74 o 
 -19   1   5     2766.82     2741.74     51.42 o 
 -18   1   5      334.10      349.35     19.92 o 
 -17   1   5     1462.35     1450.60     30.90 o 
 -16   1   5      627.59      683.04     26.69 o 
 -15   1   5     7338.78     7292.70     72.02 o 
 -14   1   5      612.97      598.92     17.88 o 
 -13   1   5    12537.73    12377.51    102.28 o 
 -12   1   5      359.25      371.69     12.96 o 
 -11   1   5     4489.02     4301.10     43.84 o 
 -10   1   5     5140.00     5168.16     49.09 o 
  -9   1   5     5794.25     5852.56     53.86 o 
  -8   1   5     4942.85     4851.21     45.28 o 
  -7   1   5     7916.50     8199.77     66.07 o 
  -6   1   5       46.44       53.96      6.31 o 
  -5   1   5        6.31       -0.66      5.58 o 
  -4   1   5     2953.20     3150.07     41.89 o 
  -3   1   5     1881.54     1900.61     27.20 o 
  -2   1   5     8841.64     8727.51     84.26 o 
  -1   1   5     4312.14     3934.97     45.50 o 
   0   1   5     9706.61     9488.73     93.22 o 
   1   1   5     1363.97     1427.56     23.75 o 
   2   1   5     7390.55     7471.84     61.66 o 
   3   1   5    15144.04    14999.05    105.75 o 
   4   1   5     3775.80     3547.51     32.46 o 
   5   1   5     6104.34     5754.19     48.68 o 
   6   1   5     6925.51     6761.78     58.98 o 
   7   1   5     3259.20     3399.98     35.24 o 
   8   1   5     2736.39     2606.61     30.61 o 
   9   1   5    15280.03    15347.88    122.98 o 
  10   1   5     1307.15     1227.28     22.14 o 
  11   1   5    14346.18    14087.25    116.64 o 
  12   1   5     6888.84     6528.39     69.57 o 
  13   1   5     4256.82     4296.98     53.50 o 
  14   1   5      831.02      848.86     32.78 o 
  15   1   5     2380.36     2423.86     42.47 o 
  16   1   5       11.16        3.91     15.21 o 
  17   1   5     2215.83     2314.38     49.87 o 
  18   1   5      228.79      245.37     26.12 o 
  19   1   5     1034.10     1040.59     37.88 o 
  20   1   5        6.56       10.64     21.02 o 
  21   1   5      892.66      863.84     38.43 o 
  22   1   5        2.18      -11.07     22.74 o 
 -25   2   5       71.06       55.24     26.11 o 
 -24   2   5      786.43      785.04     39.88 o 
 -23   2   5       96.45       99.31     23.45 o 
 -22   2   5       43.60       18.91     19.24 o 
 -21   2   5       42.25       41.52     17.28 o 
 -20   2   5       72.40       48.68     16.03 o 
 -19   2   5      559.46      543.97     23.56 o 
 -18   2   5     1983.50     1960.91     39.48 o 
 -17   2   5      804.54      754.25     23.32 o 
 -16   2   5     3755.88     3545.80     46.09 o 
 -15   2   5       64.59       69.49     12.48 o 
 -14   2   5      485.80      511.92     17.71 o 
 -13   2   5     3240.88     3110.47     38.77 o 
 -12   2   5     3846.50     3883.59     43.35 o 
 -11   2   5      217.03      236.96     12.45 o 
 -10   2   5      174.98      148.35      9.62 o 
  -9   2   5      178.88      191.50      8.88 o 
  -8   2   5      461.18      596.51     12.35 o 
  -7   2   5      731.72      633.85     12.88 o 
  -6   2   5      994.04      964.33     13.39 o 
  -5   2   5     2522.78     2027.06     35.22 o 
  -4   2   5       90.94       53.29     13.14 o 
  -3   2   5     2390.93     2131.77     46.27 o 
  -2   2   5     1622.09     1505.10     32.77 o 
  -1   2   5     1266.46     1307.99     28.48 o 
   0   2   5     6931.60     6952.00     82.98 o 
   1   2   5     3045.90     3040.54     41.11 o 
   2   2   5     3871.96     4058.75     51.16 o 
   3   2   5     2915.04     2993.95     27.80 o 
   4   2   5     4078.48     4286.47     37.96 o 
   5   2   5       20.28       21.04      7.00 o 
   6   2   5     3701.89     3689.65     37.69 o 
   7   2   5     3016.28     2960.97     33.48 o 
   8   2   5     9819.37     9627.30     88.75 o 
   9   2   5     4705.55     4683.90     51.83 o 
  10   2   5      912.54      903.50     21.65 o 
  11   2   5        7.98        7.30     11.23 o 
  12   2   5     1275.05     1374.55     28.34 o 
  13   2   5     1258.79     1245.64     27.86 o 
  14   2   5      546.97      618.76     32.89 o 
  15   2   5     2293.13     2161.37     44.78 o 
  16   2   5      949.11      895.16     30.57 o 
  17   2   5     1142.95     1177.85     36.71 o 
  18   2   5     2515.44     2474.59     49.63 o 
  19   2   5       70.20       92.31     22.70 o 
  20   2   5      791.24      791.43     38.29 o 
  21   2   5      152.08      165.06     27.35 o 
  22   2   5      337.33      308.71     31.76 o 
 -24   3   5      196.18      185.23     25.16 o 
 -23   3   5      241.81      183.29     23.99 o 
 -22   3   5      133.25      118.92     20.64 o 
 -21   3   5      277.60      296.76     23.11 o 
 -20   3   5       35.49       17.76     16.76 o 
 -19   3   5     1013.24     1032.96     37.06 o 
 -18   3   5       80.00       83.47     16.61 o 
 -17   3   5     1551.80     1502.01     35.75 o 
 -16   3   5      642.37      610.72     24.43 o 
 -15   3   5      855.94      833.00     24.88 o 
 -14   3   5       31.47       -6.54     12.18 o 
 -13   3   5     2030.54     1937.80     33.23 o 
 -12   3   5        6.22       14.78     10.85 o 
 -11   3   5      544.62      539.81     17.29 o 
 -10   3   5      177.87      221.75     12.91 o 
  -9   3   5      333.02      330.13     12.64 o 
  -8   3   5      285.71      348.55     11.46 o 
  -7   3   5     5505.96     5853.43     52.66 o 
  -6   3   5      432.46      466.17     10.43 o 
  -5   3   5      310.24      356.67     11.03 o 
  -4   3   5       53.08       27.19     11.77 o 
  -3   3   5      872.87      919.66     24.57 o 
  -2   3   5      261.70      337.01     17.12 o 
  -1   3   5      409.18      423.75     18.36 o 
   0   3   5     2458.93     2507.17     41.77 o 
   1   3   5     7252.24     7828.03    111.33 o 
   2   3   5      380.47      356.90     18.67 o 
   3   3   5        2.63        7.13      5.51 o 
   4   3   5      390.29      373.42     10.49 o 
   5   3   5      710.19      743.36     16.40 o 
   6   3   5       13.09       10.92      8.38 o 
   7   3   5     1712.10     1815.77     28.77 o 
   8   3   5      747.79      769.17     21.71 o 
   9   3   5      557.79      565.33     22.95 o 
  10   3   5        1.10       -4.85     11.15 o 
  11   3   5     2612.69     2554.75     39.57 o 
  12   3   5      295.35      355.67     18.91 o 
  13   3   5        1.00       12.04     14.57 o 
  14   3   5      556.09      522.55     23.28 o 
  15   3   5        1.78       -0.18     16.64 o 
  16   3   5        2.21        2.53     17.74 o 
  17   3   5      320.07      295.59     25.08 o 
  18   3   5        8.69        6.77     19.48 o 
  19   3   5        3.74       -6.49     21.02 o 
  20   3   5       96.75       79.25     24.54 o 
  21   3   5       27.11      -24.70     24.70 o 
 -24   4   5      736.80      728.60     74.29 o 
 -23   4   5       81.04       73.01     22.30 o 
 -22   4   5       30.96       -4.83     19.86 o 
 -21   4   5      517.68      550.95     29.43 o 
 -20   4   5       50.38       44.27     19.86 o 
 -19   4   5       73.09       63.94     21.49 o 
 -18   4   5     1507.29     1417.40     38.80 o 
 -17   4   5       35.66       43.51     17.38 o 
 -16   4   5        3.70       15.57     15.73 o 
 -15   4   5       57.47       85.46     16.45 o 
 -14   4   5      441.93      455.73     29.12 o 
 -13   4   5     1246.43     1194.66     27.38 o 
 -12   4   5     1418.01     1396.02     28.64 o 
 -11   4   5      137.95      139.54     13.64 o 
 -10   4   5      291.16      321.19     15.20 o 
  -9   4   5     1583.01     1674.95     27.97 o 
  -8   4   5      653.59      721.08     17.04 o 
  -7   4   5       12.27        3.49      7.42 o 
  -6   4   5       12.17       23.44      9.06 o 
  -5   4   5     1499.50     1452.61     19.62 o 
  -4   4   5     4596.00     4806.62     51.15 o 
  -3   4   5      299.79      263.72     14.28 o 
  -2   4   5      270.15      304.19     23.43 o 
  -1   4   5        5.66       -5.97      8.79 o 
   0   4   5     3881.84     3893.26     49.37 o 
   1   4   5     1739.99     1929.34     28.47 o 
   2   4   5        4.44       16.06      5.90 o 
   3   4   5      608.26      662.56     14.12 o 
   4   4   5     1193.36     1164.09     18.72 o 
   5   4   5      241.26      296.14     11.57 o 
   6   4   5     4356.27     4253.93     46.44 o 
   7   4   5     1199.73     1176.62     24.40 o 
   8   4   5     2617.17     2552.16     37.66 o 
   9   4   5      181.35      166.41     14.70 o 
  10   4   5      899.70      956.42     34.76 o 
  11   4   5      189.55      194.20     17.42 o 
  12   4   5      110.39      105.30     16.94 o 
  13   4   5       26.37       60.07     17.23 o 
  14   4   5      221.26      238.56     21.75 o 
  15   4   5     1672.00     1688.14     54.03 o 
  16   4   5       14.11       31.78     18.77 o 
  17   4   5      636.70      639.65     31.38 o 
  18   4   5       69.37       63.93     21.66 o 
  19   4   5       98.65      129.85     24.48 o 
  20   4   5      123.11      105.77     25.72 o 
 -22   5   5      142.32      133.44     23.11 o 
 -21   5   5      454.26      536.92     32.00 o 
 -20   5   5       29.27       11.44     22.31 o 
 -19   5   5       68.14       85.56     20.90 o 
 -18   5   5      784.18      744.64     38.09 o 
 -17   5   5      101.96       93.52     19.35 o 
 -16   5   5      909.40      966.06     32.38 o 
 -15   5   5      955.74      936.61     36.03 o 
 -14   5   5      215.47      216.44     21.48 o 
 -13   5   5      101.13      124.19     16.56 o 
 -12   5   5        7.53       18.64     14.16 o 
 -11   5   5       58.73       67.90     14.85 o 
 -10   5   5     7965.76     7553.21     87.95 o 
  -9   5   5      183.97      185.33     15.55 o 
  -8   5   5     7885.85     7915.18     88.87 o 
  -7   5   5      274.73      289.90     15.49 o 
  -6   5   5     1843.92     1915.95     26.68 o 
  -5   5   5     3071.20     3188.54     46.40 o 
  -4   5   5       73.02       88.85      9.06 o 
  -3   5   5      868.14      914.69     15.80 o 
  -2   5   5     7081.48     7029.21     64.44 o 
  -1   5   5     1688.02     1657.84     23.65 o 
   0   5   5     8878.53     8776.53     81.33 o 
   1   5   5      944.36      907.84     16.42 o 
   2   5   5     2501.84     2367.02     29.28 o 
   3   5   5      372.20      387.01     15.72 o 
   4   5   5     1953.38     1991.22     29.85 o 
   5   5   5      117.84      124.25     12.14 o 
   6   5   5      148.38      163.14     15.14 o 
   7   5   5      713.01      768.67     22.82 o 
   8   5   5      177.19      188.57     16.14 o 
   9   5   5       27.32       34.70     14.70 o 
  10   5   5     2523.38     2413.70     42.18 o 
  11   5   5       18.84       46.34     15.34 o 
  12   5   5     1659.16     1745.71     40.46 o 
  13   5   5       44.54       17.04     17.02 o 
  14   5   5        9.44       -8.53     17.31 o 
  15   5   5      692.09      678.87     30.97 o 
  16   5   5      381.80      375.84     26.77 o 
  17   5   5      432.32      441.89     29.47 o 
  18   5   5       77.58       98.39     22.79 o 
  19   5   5       67.37       59.24     25.87 o 
 -21   6   5      224.77      270.28     29.17 o 
 -20   6   5       40.01       45.53     21.08 o 
 -19   6   5       57.58       58.22     20.60 o 
 -18   6   5      907.44      882.02     38.03 o 
 -17   6   5       61.00       34.60     19.19 o 
 -16   6   5      444.53      419.23     26.10 o 
 -15   6   5      402.99      368.43     23.24 o 
 -14   6   5      689.57      704.95     26.91 o 
 -13   6   5      288.46      257.09     20.82 o 
 -12   6   5      113.99      159.68     18.55 o 
 -11   6   5      349.49      392.43     23.13 o 
 -10   6   5       19.51       47.74     14.80 o 
  -9   6   5      131.47      180.15     16.76 o 
  -8   6   5      791.61      860.20     34.40 o 
  -7   6   5     2487.39     2499.27     53.00 o 
  -6   6   5      891.65      876.75     24.40 o 
  -5   6   5     7600.39     7491.09     79.94 o 
  -4   6   5       95.26       79.23     12.46 o 
  -3   6   5     7067.35     7298.65     77.29 o 
  -2   6   5       19.41       -4.58      8.62 o 
  -1   6   5     4070.09     4000.39     55.13 o 
   0   6   5      950.30      955.97     33.08 o 
   1   6   5     2966.54     2852.63     39.05 o 
   2   6   5      401.99      378.43     17.16 o 
   3   6   5     3161.92     3107.69     46.35 o 
   4   6   5      412.56      383.20     18.63 o 
   5   6   5     2165.28     2098.58     43.03 o 
   6   6   5      635.85      616.61     23.04 o 
   7   6   5     2758.10     2723.94     45.91 o 
   8   6   5      870.63      898.49     26.76 o 
   9   6   5      462.03      466.24     22.27 o 
  10   6   5     1653.65     1488.07     36.73 o 
  11   6   5      277.78      257.70     24.44 o 
  12   6   5      844.32      889.37     35.24 o 
  13   6   5        3.75       10.21     17.89 o 
  14   6   5      650.11      704.45     31.31 o 
  15   6   5       25.86       43.84     20.51 o 
  16   6   5      129.12      129.17     23.54 o 
  17   6   5      145.19      128.37     24.34 o 
  18   6   5     1067.51     1145.77     44.49 o 
 -19   7   5      371.16      363.34     35.42 o 
 -18   7   5      414.77      404.37     30.38 o 
 -17   7   5      800.02      841.32     36.46 o 
 -16   7   5      398.78      421.57     25.75 o 
 -15   7   5      264.87      238.31     22.20 o 
 -14   7   5      239.32      233.16     22.61 o 
 -13   7   5       24.47       34.52     17.78 o 
 -12   7   5      116.26      166.48     20.27 o 
 -11   7   5      361.13      330.33     22.01 o 
 -10   7   5      855.45      840.29     28.34 o 
  -9   7   5       43.93       25.42     15.48 o 
  -8   7   5     1562.72     1583.18     36.67 o 
  -7   7   5      120.02      106.17     15.95 o 
  -6   7   5      397.70      439.35     33.38 o 
  -5   7   5      832.96      832.02     25.37 o 
  -4   7   5       66.27       69.45     14.13 o 
  -3   7   5       76.97       73.53     14.34 o 
  -2   7   5      524.64      509.85     20.53 o 
  -1   7   5     4040.51     3936.39     55.08 o 
   0   7   5      650.54      632.66     22.12 o 
   1   7   5      240.88      250.01     17.16 o 
   2   7   5       93.91       93.21     14.70 o 
   3   7   5      674.56      602.75     22.68 o 
   4   7   5      425.95      443.94     24.01 o 
   5   7   5      632.92      672.97     27.87 o 
   6   7   5        0.24      -13.93     13.93 o 
   7   7   5     1118.57     1052.34     31.02 o 
   8   7   5      798.18      840.88     28.81 o 
   9   7   5      797.05      776.50     27.64 o 
  10   7   5        0.24       12.55     16.40 o 
  11   7   5       15.14        2.47     17.45 o 
  12   7   5       44.02       77.22     19.89 o 
  13   7   5      162.20      185.70     23.09 o 
  14   7   5        7.54       13.06     19.71 o 
  15   7   5      207.77      230.25     27.32 o 
  16   7   5      551.49      575.53     38.59 o 
 -17   8   5        4.75       22.13     21.29 o 
 -16   8   5     1894.11     1910.25     47.64 o 
 -15   8   5       55.45       30.54     21.58 o 
 -14   8   5      770.52      821.82     35.48 o 
 -13   8   5     1601.14     1626.99     54.81 o 
 -12   8   5      114.39      115.07     22.54 o 
 -11   8   5     1566.29     1629.45     40.30 o 
 -10   8   5      249.39      251.81     21.94 o 
  -9   8   5      176.09      191.12     19.76 o 
  -8   8   5      298.69      289.41     21.20 o 
  -7   8   5     3705.42     3767.66     70.37 o 
  -6   8   5     1199.82     1109.84     31.87 o 
  -5   8   5    10112.49     9833.07    112.66 o 
  -4   8   5      912.76      830.60     27.44 o 
  -3   8   5     4246.85     4333.03     67.43 o 
  -2   8   5      615.63      615.35     25.20 o 
  -1   8   5     3597.93     3560.80     54.48 o 
   0   8   5      737.07      727.53     25.58 o 
   1   8   5     4286.10     4246.42     61.29 o 
   2   8   5     1289.08     1265.88     32.41 o 
   3   8   5     1657.64     1628.06     36.79 o 
   4   8   5        0.39      -14.53     14.53 o 
   5   8   5     1630.98     1647.17     38.18 o 
   6   8   5      753.91      707.15     27.67 o 
   7   8   5     1802.68     1810.09     41.07 o 
   8   8   5     2100.87     2232.59     53.77 o 
   9   8   5     1684.43     1688.62     39.71 o 
  10   8   5      937.11      884.09     33.15 o 
  11   8   5        5.02       21.57     19.27 o 
  12   8   5       78.15       84.10     22.57 o 
  13   8   5       53.35       46.31     22.09 o 
  14   8   5      104.38       60.03     25.92 o 
 -14   9   5      157.25      127.74     24.52 o 
 -13   9   5     1119.37     1086.36     39.68 o 
 -12   9   5       91.41       76.03     22.22 o 
 -11   9   5     1017.05     1024.89     36.91 o 
 -10   9   5       74.44       41.20     20.27 o 
  -9   9   5      628.79      652.06     30.56 o 
  -8   9   5      652.93      667.69     30.09 o 
  -7   9   5       54.62       50.57     19.22 o 
  -6   9   5     1130.12     1208.31     52.43 o 
  -5   9   5      111.90      101.89     19.07 o 
  -4   9   5      818.26      822.79     30.25 o 
  -3   9   5        3.84      -16.22     16.22 o 
  -2   9   5      732.27      746.24     29.01 o 
  -1   9   5        8.42      -11.99     16.23 o 
   0   9   5      893.87      982.13     33.14 o 
   1   9   5      617.19      560.40     26.77 o 
   2   9   5      932.38      973.70     32.68 o 
   3   9   5      413.04      444.03     25.62 o 
   4   9   5      701.27      708.13     38.59 o 
   5   9   5     1230.59     1318.47     53.93 o 
   6   9   5      213.79      235.56     23.39 o 
   7   9   5     2306.98     2288.76     52.27 o 
   8   9   5      150.64      162.44     23.10 o 
   9   9   5      693.78      731.52     33.60 o 
  10   9   5      912.70      920.01     34.96 o 
  11   9   5     1141.36     1188.03     41.62 o 
 -10  10   5        8.83      -22.47     22.47 o 
  -9  10   5       43.56       38.54     22.52 o 
  -8  10   5      149.10      135.21     23.18 o 
  -7  10   5      333.55      361.25     27.27 o 
  -6  10   5      233.27      239.50     23.78 o 
  -5  10   5     1545.63     1524.89     50.62 o 
  -4  10   5      756.75      715.17     34.62 o 
  -3  10   5      101.41      105.95     20.14 o 
  -2  10   5      135.06      156.65     21.37 o 
  -1  10   5       38.14       61.52     19.52 o 
   0  10   5        8.48        2.38     21.79 o 
   1  10   5      330.69      357.47     25.13 o 
   2  10   5      467.48      429.91     26.42 o 
   3  10   5      103.90       61.22     21.11 o 
   4  10   5     1026.69     1006.11     37.04 o 
   5  10   5      148.82      151.57     23.48 o 
   6  10   5        3.21      -10.32     20.14 o 
   7  10   5      171.56      205.56     25.05 o 
 -25   0   6       64.40       70.42     35.56 o 
 -24   0   6     1259.39     1189.66     69.63 o 
 -23   0   6      457.87      426.88     45.65 o 
 -22   0   6      643.06      627.91     56.14 o 
 -21   0   6      420.55      384.55     36.00 o 
 -20   0   6     1196.51     1107.61     49.18 o 
 -19   0   6      439.52      400.63     34.05 o 
 -18   0   6       26.01       51.01     22.51 o 
 -17   0   6      268.54      258.47     27.96 o 
 -16   0   6     1377.45     1409.26     46.04 o 
 -15   0   6     1847.97     1934.24     46.25 o 
 -14   0   6     2799.18     2639.51     46.45 o 
 -13   0   6     9238.66     9118.57    128.13 o 
 -12   0   6      231.63      217.90     15.90 o 
 -11   0   6     3721.64     3525.02     51.50 o 
 -10   0   6     5356.29     5295.89     67.90 o 
  -9   0   6    17359.79    17236.81    204.02 o 
  -8   0   6      294.59      436.07     16.37 o 
  -7   0   6     9645.54     9692.80    102.14 o 
  -6   0   6     3674.36     4158.72     48.84 o 
  -5   0   6     3207.64     2993.39     36.57 o 
  -4   0   6    28704.87    30627.41    293.06 o 
  -3   0   6    43459.35    43001.25    478.06 o 
  -2   0   6    29319.13    30741.20    344.19 o 
  -1   0   6     2476.02     1881.21     27.53 o 
   0   0   6    17956.74    18695.00    181.14 o 
   1   0   6     4105.85     4128.88     43.40 o 
   2   0   6    21090.71    21368.23    209.69 o 
   3   0   6       31.53       26.47      8.63 o 
   4   0   6    15918.02    16443.88    178.51 o 
   5   0   6    18249.93    19024.55    206.22 o 
   6   0   6     7315.53     7508.83     99.94 o 
   7   0   6     5984.43     5824.78     74.70 o 
   8   0   6       25.43       13.11     13.41 o 
   9   0   6     1164.36     1264.65     30.52 o 
  10   0   6     5052.80     4923.88     70.89 o 
  11   0   6     5619.07     5479.42     78.22 o 
  12   0   6     7044.98     6911.21    108.40 o 
  13   0   6        2.35        6.12     17.52 o 
  14   0   6      215.27      166.02     24.07 o 
  15   0   6     1215.02     1245.32     47.67 o 
  16   0   6     1344.67     1406.73     52.61 o 
  17   0   6      123.96      112.24     31.67 o 
  18   0   6      710.26      624.63     46.86 o 
  19   0   6      113.85       63.70     32.71 o 
  20   0   6      461.32      465.11     46.32 o 
  21   0   6     1869.63     1878.77    104.16 o 
 -25   1   6      249.54      228.53     31.83 o 
 -24   1   6        4.68        6.41     24.21 o 
 -23   1   6       74.78       95.92     24.10 o 
 -22   1   6      194.23      216.96     24.88 o 
 -21   1   6      490.62      478.74     28.76 o 
 -20   1   6       89.92       79.55     19.91 o 
 -19   1   6        4.15      -16.38     16.38 o 
 -18   1   6     3015.37     2996.58     51.95 o 
 -17   1   6     1585.44     1538.72     33.00 o 
 -16   1   6      509.16      503.63     20.50 o 
 -15   1   6     1390.04     1413.30     29.40 o 
 -14   1   6     1854.19     1785.03     31.45 o 
 -13   1   6     1214.04     1226.54     23.60 o 
 -12   1   6     2100.17     2071.73     29.84 o 
 -11   1   6      507.70      572.42     15.79 o 
 -10   1   6     3144.58     3247.66     48.43 o 
  -9   1   6       21.92       18.17      7.12 o 
  -8   1   6      510.39      488.20     11.41 o 
  -7   1   6     5893.62     6200.89     51.51 o 
  -6   1   6     3647.27     3789.11     32.60 o 
  -5   1   6     1699.17     1641.33     25.68 o 
  -4   1   6      253.58      374.55     14.68 o 
  -3   1   6    11929.00    12587.86    137.73 o 
  -2   1   6      729.60      766.53     18.28 o 
  -1   1   6     3208.00     3220.28     43.50 o 
   0   1   6      540.69      562.86     16.09 o 
   1   1   6     2325.39     2360.11     34.49 o 
   2   1   6     2250.87     2210.06     25.94 o 
   3   1   6      998.26      994.84     17.83 o 
   4   1   6     4071.85     4403.35     38.62 o 
   5   1   6     2826.05     2699.89     27.97 o 
   6   1   6     4141.40     4474.64     42.97 o 
   7   1   6     5200.30     5116.56     50.89 o 
   8   1   6        0.23       12.05      9.15 o 
   9   1   6     1952.76     2003.20     29.45 o 
  10   1   6      408.35      417.78     16.02 o 
  11   1   6       83.00       87.70     12.37 o 
  12   1   6      478.46      504.86     20.51 o 
  13   1   6      564.90      593.05     22.55 o 
  14   1   6      497.31      523.19     24.41 o 
  15   1   6     3620.69     3564.85     78.04 o 
  16   1   6      299.95      289.21     26.08 o 
  17   1   6      189.05      241.30     27.44 o 
  18   1   6      602.45      686.16     32.73 o 
  19   1   6      181.69      181.92     25.95 o 
  20   1   6      200.31      230.81     29.63 o 
  21   1   6      135.00      129.72     28.34 o 
 -25   2   6      459.45      464.76     35.29 o 
 -24   2   6       38.65       73.31     24.98 o 
 -23   2   6       16.31        4.97     21.99 o 
 -22   2   6      546.45      558.99     33.35 o 
 -21   2   6       82.84       52.54     21.14 o 
 -20   2   6      166.56      163.15     23.01 o 
 -19   2   6      270.85      246.17     21.02 o 
 -18   2   6        0.34      -14.16     14.16 o 
 -17   2   6      871.09      876.50     26.24 o 
 -16   2   6       18.96       19.59     13.15 o 
 -15   2   6       38.62       53.69     12.75 o 
 -14   2   6      139.67      120.27     12.93 o 
 -13   2   6       39.37       37.54     11.39 o 
 -12   2   6      333.21      383.14     14.59 o 
 -11   2   6      338.65      331.93     13.34 o 
 -10   2   6     2756.82     2724.59     38.34 o 
  -9   2   6     3232.98     3275.55     32.00 o 
  -8   2   6      553.19      581.93     12.30 o 
  -7   2   6      556.43      585.59     11.27 o 
  -6   2   6     2940.34     3314.10     48.56 o 
  -5   2   6     1339.18     1287.56     27.41 o 
  -4   2   6     6206.55     6578.37     80.14 o 
  -3   2   6      767.71      566.34     18.06 o 
  -2   2   6     1901.18     1908.72     32.85 o 
  -1   2   6     8112.62     7833.63     92.63 o 
   0   2   6        3.61       20.29     11.26 o 
   1   2   6     1225.48     1079.70     27.03 o 
   2   2   6        2.31       -0.20     10.05 o 
   3   2   6    12291.52    13020.23    114.32 o 
   4   2   6      273.35      281.81      9.00 o 
   5   2   6     4884.11     4857.11     43.30 o 
   6   2   6      489.51      500.66     13.27 o 
   7   2   6    12064.98    12150.30     99.94 o 
   8   2   6      188.99      210.83     12.41 o 
   9   2   6        5.80       -2.60      9.73 o 
  10   2   6      949.91      892.30     22.16 o 
  11   2   6       50.94       27.11     11.82 o 
  12   2   6       43.76       21.64     13.04 o 
  13   2   6       28.88       32.43     13.95 o 
  14   2   6       30.02       19.09     17.14 o 
  15   2   6       56.28       56.25     19.70 o 
  16   2   6        5.14       10.80     18.86 o 
  17   2   6      251.15      268.31     25.68 o 
  18   2   6      679.11      683.71     39.14 o 
  19   2   6        0.45        8.05     20.99 o 
  20   2   6       22.22       11.03     22.63 o 
  21   2   6      612.57      623.05     37.36 o 
 -24   3   6      296.71      285.43     31.22 o 
 -23   3   6      346.61      268.00     29.25 o 
 -22   3   6        3.53        5.01     19.94 o 
 -21   3   6       23.57       37.90     19.95 o 
 -20   3   6      535.76      537.53     26.04 o 
 -19   3   6      935.50      978.21     33.04 o 
 -18   3   6     1110.86     1163.70     35.17 o 
 -17   3   6       28.78       46.23     14.68 o 
 -16   3   6      632.45      639.14     23.02 o 
 -15   3   6      661.75      677.11     22.50 o 
 -14   3   6     1028.51     1031.41     26.37 o 
 -13   3   6     4202.35     4079.74     48.24 o 
 -12   3   6     6359.10     6205.37     61.04 o 
 -11   3   6     1896.90     1844.71     25.61 o 
 -10   3   6      390.62      365.07     12.83 o 
  -9   3   6      258.16      255.56     10.16 o 
  -8   3   6     2645.03     2519.16     28.27 o 
  -7   3   6     4771.53     4778.04     48.96 o 
  -6   3   6     7363.62     7360.01     84.20 o 
  -5   3   6    15218.60    15340.26    172.18 o 
  -4   3   6     6640.58     6449.68     82.65 o 
  -3   3   6     3566.81     3423.56     51.64 o 
  -2   3   6      336.98      355.63     17.78 o 
  -1   3   6     6791.40     6627.39     84.18 o 
   0   3   6       78.41       76.38     13.39 o 
   1   3   6     5293.17     5157.80     74.12 o 
   2   3   6    11123.79    11523.42    135.12 o 
   3   3   6     3943.41     3705.57     47.42 o 
   4   3   6     2637.53     2569.10     27.82 o 
   5   3   6     6173.25     5802.68     53.33 o 
   6   3   6      828.56      911.20     17.90 o 
   7   3   6     8461.69     8096.93     80.73 o 
   8   3   6     2001.61     1899.98     29.63 o 
   9   3   6      116.21      153.05     13.81 o 
  10   3   6        5.00       11.73     12.03 o 
  11   3   6      132.15      110.64     15.39 o 
  12   3   6     1665.92     1633.35     37.22 o 
  13   3   6     3367.00     3308.95     51.47 o 
  14   3   6       39.82       54.81     17.40 o 
  15   3   6     2943.14     2900.34     53.38 o 
  16   3   6       39.30       32.97     18.54 o 
  17   3   6      352.41      322.67     27.82 o 
  18   3   6      642.03      654.08     47.41 o 
  19   3   6      452.79      502.27     33.10 o 
  20   3   6      830.72      824.83     45.12 o 
  21   3   6      158.53      135.67     29.73 o 
 -23   4   6     1292.17     1397.72     42.24 o 
 -22   4   6       10.13       22.09     19.29 o 
 -21   4   6     1939.46     1928.89     42.74 o 
 -20   4   6       31.12       25.54     16.89 o 
 -19   4   6     1414.62     1481.39     37.81 o 
 -18   4   6      164.21      185.85     19.32 o 
 -17   4   6     1467.09     1411.59     47.63 o 
 -16   4   6        3.18       44.84     15.55 o 
 -15   4   6     4030.52     3976.12     67.54 o 
 -14   4   6     1428.46     1275.08     50.66 o 
 -13   4   6     2654.33     2600.19     43.42 o 
 -12   4   6       17.00        0.51     11.67 o 
 -11   4   6     2265.39     2343.15     39.08 o 
 -10   4   6      999.19      944.32     22.37 o 
  -9   4   6     3843.47     3928.64     42.96 o 
  -8   4   6     1856.25     2080.79     28.67 o 
  -7   4   6      883.48      893.72     23.13 o 
  -6   4   6     1398.49     1513.98     35.55 o 
  -5   4   6      166.04      163.74     12.52 o 
  -4   4   6      606.98      609.86     25.15 o 
  -3   4   6      158.44      168.23     17.51 o 
  -2   4   6     5636.30     5798.71     84.65 o 
  -1   4   6     2255.58     2348.01     46.59 o 
   0   4   6     5375.33     5861.06     85.42 o 
   1   4   6     1975.09     1950.50     34.73 o 
   2   4   6     4419.58     4608.59     57.88 o 
   3   4   6     2699.69     2811.16     46.72 o 
   4   4   6     3367.33     3383.40     34.87 o 
   5   4   6     2980.58     3043.05     44.80 o 
   6   4   6     1274.33     1303.98     25.11 o 
   7   4   6      208.23      208.70     14.68 o 
   8   4   6      785.40      772.27     27.81 o 
   9   4   6     3210.51     3230.24     47.22 o 
  10   4   6     6653.19     6732.43     84.15 o 
  11   4   6      682.98      693.35     30.97 o 
  12   4   6     2860.80     2930.17     48.05 o 
  13   4   6     1369.87     1311.32     35.71 o 
  14   4   6      631.67      588.23     27.38 o 
  15   4   6      551.17      501.81     27.59 o 
  16   4   6      110.72      119.38     21.13 o 
  17   4   6      114.97      112.35     22.10 o 
  18   4   6      402.48      377.10     30.33 o 
  19   4   6       82.39       94.10     25.03 o 
  20   4   6      211.30      223.34     29.41 o 
 -22   5   6       51.08       40.34     21.97 o 
 -21   5   6      113.20      114.46     20.20 o 
 -20   5   6       53.34       70.58     19.52 o 
 -19   5   6       70.58       46.90     18.71 o 
 -18   5   6      241.69      245.84     23.62 o 
 -17   5   6      120.21      133.38     20.40 o 
 -16   5   6      700.41      691.98     28.60 o 
 -15   5   6      989.41      989.43     48.46 o 
 -14   5   6       10.85       -4.52     14.14 o 
 -13   5   6      233.55      257.40     22.07 o 
 -12   5   6      527.08      549.82     23.17 o 
 -11   5   6      135.46      158.70     15.74 o 
 -10   5   6        1.60       -9.50     12.29 o 
  -9   5   6      306.69      336.43     15.19 o 
  -8   5   6      461.93      563.49     16.59 o 
  -7   5   6      430.32      537.19     17.84 o 
  -6   5   6        1.19      -10.08     10.08 o 
  -5   5   6      269.61      313.18     20.73 o 
  -4   5   6      582.40      619.86     27.24 o 
  -3   5   6      198.94      224.40     16.57 o 
  -2   5   6      699.40      695.91     30.36 o 
  -1   5   6      278.03      303.05     31.85 o 
   0   5   6      240.91      228.38     17.00 o 
   1   5   6        2.99       20.55     13.00 o 
   2   5   6     3133.20     3229.79     57.16 o 
   3   5   6     2823.84     2868.36     39.75 o 
   4   5   6      205.13      215.09     12.49 o 
   5   5   6       12.71       25.84      9.75 o 
   6   5   6      137.36      141.91     13.80 o 
   7   5   6        9.24       11.64     11.93 o 
   8   5   6      137.37      125.40     15.62 o 
   9   5   6     1865.12     1780.29     37.26 o 
  10   5   6       53.08       76.18     15.91 o 
  11   5   6      997.69      944.49     28.83 o 
  12   5   6      627.84      589.08     26.96 o 
  13   5   6       30.21       -1.75     17.04 o 
  14   5   6       52.98       34.82     18.84 o 
  15   5   6        0.21        2.07     18.24 o 
  16   5   6      152.36      136.53     22.68 o 
  17   5   6       58.35       26.91     20.54 o 
  18   5   6       44.71       44.32     23.44 o 
  19   5   6      490.19      534.51     35.30 o 
 -21   6   6     2208.81     2240.51     66.62 o 
 -20   6   6       55.63       38.55     20.09 o 
 -19   6   6      114.89      115.98     22.35 o 
 -18   6   6      432.45      389.12     32.57 o 
 -17   6   6      508.58      535.49     28.39 o 
 -16   6   6       61.53       55.55     18.62 o 
 -15   6   6     1547.13     1520.55     47.86 o 
 -14   6   6     1042.66     1116.70     33.03 o 
 -13   6   6      372.89      412.12     23.05 o 
 -12   6   6      199.12      205.73     18.84 o 
 -11   6   6     1887.75     1778.97     37.13 o 
 -10   6   6      873.74      867.12     30.09 o 
  -9   6   6      124.76      153.37     19.92 o 
  -8   6   6      598.67      608.65     20.78 o 
  -7   6   6        5.78        6.47     10.92 o 
  -6   6   6     1042.58     1069.69     28.10 o 
  -5   6   6     2781.81     2814.74     52.36 o 
  -4   6   6      354.14      386.34     22.82 o 
  -3   6   6      398.80      402.48     22.95 o 
  -2   6   6     1244.00     1316.86     35.11 o 
  -1   6   6     1624.63     1665.09     39.38 o 
   0   6   6       58.80       49.96     15.64 o 
   1   6   6      374.27      334.27     21.90 o 
   2   6   6      486.76      547.40     21.40 o 
   3   6   6     4477.87     4541.58     57.70 o 
   4   6   6     2409.01     2507.58     37.45 o 
   5   6   6      896.66      873.44     24.51 o 
   6   6   6       92.12       80.69     17.59 o 
   7   6   6       93.17       98.90     14.88 o 
   8   6   6      794.75      768.31     25.02 o 
   9   6   6      179.04      157.35     18.34 o 
  10   6   6     3256.78     3245.47     52.05 o 
  11   6   6      860.95      917.98     55.78 o 
  12   6   6     2345.42     2425.65     48.74 o 
  13   6   6       60.28       34.81     23.56 o 
  14   6   6      128.87      147.75     22.42 o 
  15   6   6      203.04      229.12     24.85 o 
  16   6   6        3.40       -5.74     20.20 o 
  17   6   6        4.06        3.60     20.91 o 
 -19   7   6      254.76      269.39     29.27 o 
 -18   7   6     1136.85     1186.74     52.09 o 
 -17   7   6      167.63      212.95     24.03 o 
 -16   7   6      935.74      888.33     34.53 o 
 -15   7   6       24.99       44.92     17.76 o 
 -14   7   6      895.82      901.73     31.81 o 
 -13   7   6      239.41      208.72     20.70 o 
 -12   7   6      927.03      962.98     31.00 o 
 -11   7   6      991.61      972.81     30.05 o 
 -10   7   6      921.84      896.27     28.34 o 
  -9   7   6     2181.37     2233.58     47.34 o 
  -8   7   6     1084.31     1157.36     29.20 o 
  -7   7   6      199.69      184.43     15.79 o 
  -6   7   6     3544.29     3510.23     56.33 o 
  -5   7   6      323.53      306.24     19.67 o 
  -4   7   6     1388.63     1408.98     33.12 o 
  -3   7   6      765.31      767.50     31.46 o 
  -2   7   6        9.01        2.67     17.13 o 
  -1   7   6      205.32      233.10     22.14 o 
   0   7   6      226.07      206.37     22.11 o 
   1   7   6     1904.54     1840.05     37.96 o 
   2   7   6      969.77      965.18     38.54 o 
   3   7   6     2279.20     2308.74     44.41 o 
   4   7   6      249.39      257.86     17.03 o 
   5   7   6     3094.27     3101.09     49.03 o 
   6   7   6       49.44       39.51     15.17 o 
   7   7   6     3205.67     3224.02     68.14 o 
   8   7   6       84.82       74.11     16.61 o 
   9   7   6     2175.85     2208.23     44.30 o 
  10   7   6       96.43       79.00     18.59 o 
  11   7   6      990.78      961.90     33.10 o 
  12   7   6      188.35      213.66     22.98 o 
  13   7   6     1894.21     2057.02     63.51 o 
  14   7   6       22.77      -10.96     19.39 o 
  15   7   6     2009.16     2002.16     49.82 o 
 -17   8   6        1.69       -4.00     20.38 o 
 -16   8   6        0.26       -1.02     19.21 o 
 -15   8   6       73.16       68.14     25.74 o 
 -14   8   6      474.99      471.88     33.83 o 
 -13   8   6       27.72       33.46     18.19 o 
 -12   8   6      100.91       95.67     20.86 o 
 -11   8   6      666.64      613.11     26.66 o 
 -10   8   6       54.16       81.98     17.32 o 
  -9   8   6      105.21       97.28     17.40 o 
  -8   8   6      246.87      260.26     18.95 o 
  -7   8   6      443.72      445.86     20.91 o 
  -6   8   6      241.78      232.19     20.62 o 
  -5   8   6      520.72      571.17     25.69 o 
  -4   8   6      213.96      207.23     19.05 o 
  -3   8   6      911.22      902.71     28.91 o 
  -2   8   6        5.78      -13.87     13.87 o 
  -1   8   6        7.59       -8.86     14.24 o 
   0   8   6     1831.09     1900.70     41.49 o 
   1   8   6     3516.24     3512.90     65.83 o 
   2   8   6      314.52      333.61     22.16 o 
   3   8   6      979.12      958.05     31.65 o 
   4   8   6      113.84       99.83     15.87 o 
   5   8   6      324.51      350.45     32.57 o 
   6   8   6      615.61      608.73     24.78 o 
   7   8   6        0.13        0.50     15.98 o 
   8   8   6      669.45      660.28     26.26 o 
   9   8   6      751.06      720.74     27.81 o 
  10   8   6       89.44      130.32     19.66 o 
  11   8   6        5.08       -7.80     19.28 o 
  12   8   6       75.29       43.61     29.24 o 
  13   8   6       11.66        1.19     20.93 o 
 -14   9   6       31.88       36.00     21.30 o 
 -13   9   6       20.48        7.96     20.88 o 
 -12   9   6      112.85      132.24     22.15 o 
 -11   9   6     1296.52     1307.25     38.75 o 
 -10   9   6      217.00      223.38     24.06 o 
  -9   9   6     1350.71     1462.17     38.23 o 
  -8   9   6       16.56       22.33     19.72 o 
  -7   9   6      108.88      107.05     21.30 o 
  -6   9   6     1292.79     1319.86     63.69 o 
  -5   9   6      199.71      192.78     31.03 o 
  -4   9   6      235.72      200.31     20.84 o 
  -3   9   6      471.32      414.68     30.88 o 
  -2   9   6     1259.52     1246.81     35.05 o 
  -1   9   6        0.79       -3.81     21.38 o 
   0   9   6        1.51      -19.04     20.81 o 
   1   9   6       29.40       13.23     18.12 o 
   2   9   6     1687.44     1652.59     49.47 o 
   3   9   6        7.28      -15.94     18.57 o 
   4   9   6      264.10      293.23     25.76 o 
   5   9   6      411.79      378.65     27.79 o 
   6   9   6      120.72      175.46     22.87 o 
   7   9   6     2045.15     2133.54     47.03 o 
   8   9   6       81.91       47.98     19.55 o 
   9   9   6      733.75      750.91     31.02 o 
  10   9   6        7.76       29.27     19.43 o 
  -9  10   6      674.21      649.77     43.64 o 
  -8  10   6      211.58      216.08     33.72 o 
  -7  10   6      290.84      219.67     32.88 o 
  -6  10   6      146.57      108.73     29.28 o 
  -5  10   6      432.93      445.55     48.37 o 
  -4  10   6        8.49      -10.44     35.02 o 
  -3  10   6     1191.94     1146.99     50.15 o 
  -2  10   6      574.48      604.01     41.19 o 
  -1  10   6     3047.73     3120.63     76.78 o 
   0  10   6      737.30      718.61     47.58 o 
   1  10   6       11.38       28.95     26.99 o 
   2  10   6     1566.02     1492.13     56.17 o 
   3  10   6      242.16      272.60     34.76 o 
   4  10   6      756.50      829.41     47.67 o 
   5  10   6      382.80      315.73     36.66 o 
 -25   1   7      314.32      345.20     34.17 o 
 -24   1   7      287.36      309.35     32.27 o 
 -23   1   7      321.17      341.97     31.20 o 
 -22   1   7       50.32       85.91     24.14 o 
 -21   1   7        5.13        8.29     20.62 o 
 -20   1   7      303.75      296.77     25.64 o 
 -19   1   7       57.88       66.00     18.30 o 
 -18   1   7      551.98      587.09     26.73 o 
 -17   1   7       61.45       69.20     16.99 o 
 -16   1   7     1768.56     1815.14     41.98 o 
 -15   1   7      921.26      956.27     31.21 o 
 -14   1   7     3446.59     3463.24     42.96 o 
 -13   1   7       61.37       88.85     10.91 o 
 -12   1   7       23.74       17.46      9.43 o 
 -11   1   7       86.01       80.01      9.95 o 
 -10   1   7      513.37      572.60     14.09 o 
  -9   1   7      138.34      167.83     11.31 o 
  -8   1   7    17007.14    17727.33    133.70 o 
  -7   1   7     4795.44     4777.48     42.81 o 
  -6   1   7     7435.22     7770.53     92.07 o 
  -5   1   7       19.85       41.62     10.35 o 
  -4   1   7     1270.95     1420.63     29.43 o 
  -3   1   7     3485.81     3431.92     46.18 o 
  -2   1   7      819.70     1024.36     19.71 o 
  -1   1   7       18.91       33.80      8.64 o 
   0   1   7      745.02      789.77     21.99 o 
   1   1   7      374.41      461.90     15.76 o 
   2   1   7       73.82      152.86     12.14 o 
   3   1   7     1053.74     1086.59     15.09 o 
   4   1   7      296.18      323.24      9.21 o 
   5   1   7     5994.31     6204.75     52.56 o 
   6   1   7      143.58      149.80      9.58 o 
   7   1   7     4295.00     4474.32     46.60 o 
   8   1   7      401.09      388.46     15.24 o 
   9   1   7       88.24       68.51     11.19 o 
  10   1   7     9232.42     8964.80     88.33 o 
  11   1   7     2602.68     2661.35     41.46 o 
  12   1   7     2117.45     2114.60     37.62 o 
  13   1   7     1507.77     1493.67     33.11 o 
  14   1   7       64.75       47.78     16.31 o 
  15   1   7      267.18      315.67     27.83 o 
  16   1   7     2412.19     2438.98     56.87 o 
  17   1   7     2946.92     2901.22     64.09 o 
  18   1   7     2507.93     2477.99     80.07 o 
  19   1   7     1642.64     1535.58     50.49 o 
  20   1   7      172.86      170.43     28.76 o 
  21   1   7        6.73       23.18     26.90 o 
 -25   2   7       67.42      109.43     27.75 o 
 -24   2   7       11.60       47.13     27.13 o 
 -23   2   7      367.91      349.83     31.71 o 
 -22   2   7        0.51      -19.91     19.91 o 
 -21   2   7     1831.58     1885.11     49.34 o 
 -20   2   7      867.51      816.79     34.40 o 
 -19   2   7     2003.34     1985.78     47.49 o 
 -18   2   7      825.11      836.54     31.77 o 
 -17   2   7     1764.46     1743.01     66.51 o 
 -16   2   7     1375.37     1393.12     33.42 o 
 -15   2   7      145.40      142.33     15.37 o 
 -14   2   7     1550.83     1517.94     30.64 o 
 -13   2   7      308.96      292.61     14.78 o 
 -12   2   7     3747.90     3819.00     44.00 o 
 -11   2   7     5792.22     5698.98     54.92 o 
 -10   2   7     2291.05     2305.04     27.74 o 
  -9   2   7     1779.17     1808.88     21.04 o 
  -8   2   7     4226.66     4095.13     42.94 o 
  -7   2   7      322.68      354.82     11.20 o 
  -6   2   7    12914.55    13220.23    148.37 o 
  -5   2   7       78.31      137.81     12.43 o 
  -4   2   7      623.62      574.66     18.80 o 
  -3   2   7     1298.83     1482.80     28.77 o 
  -2   2   7      354.72      379.56     14.16 o 
  -1   2   7      814.18      776.47     21.37 o 
   0   2   7    18859.98    18828.74    203.80 o 
   1   2   7     1171.06     1175.94     25.42 o 
   2   2   7    18741.66    19135.74    197.34 o 
   3   2   7     1221.15     1216.25     20.51 o 
   4   2   7     3656.67     3684.95     38.82 o 
   5   2   7     7810.66     7454.28     61.47 o 
   6   2   7      573.14      567.67     13.39 o 
   7   2   7     6680.58     6719.34     61.46 o 
   8   2   7     3012.76     3131.17     38.19 o 
   9   2   7      864.54      834.09     21.23 o 
  10   2   7     2842.58     2759.54     39.20 o 
  11   2   7      211.06      191.89     17.74 o 
  12   2   7       22.41        6.04     14.70 o 
  13   2   7     8663.75     8397.33    101.97 o 
  14   2   7       61.48       55.70     18.61 o 
  15   2   7     5205.38     5169.75     80.59 o 
  16   2   7        2.26       -3.96     18.83 o 
  17   2   7      210.95      190.56     24.98 o 
  18   2   7      205.56      166.78     26.51 o 
  19   2   7      432.77      392.56     32.73 o 
  20   2   7        5.09        7.73     24.12 o 
 -24   3   7      405.78      362.05     31.65 o 
 -23   3   7       72.12        9.24     22.14 o 
 -22   3   7       15.25       19.75     21.90 o 
 -21   3   7       15.28      -16.85     19.51 o 
 -20   3   7       36.84       45.93     20.77 o 
 -19   3   7      252.74      242.75     24.40 o 
 -18   3   7      184.02      148.46     20.86 o 
 -17   3   7       14.01       -1.41     14.79 o 
 -16   3   7       33.88       40.87     18.10 o 
 -15   3   7     1650.38     1644.32     35.39 o 
 -14   3   7      398.81      340.33     19.11 o 
 -13   3   7     1726.06     1697.99     39.90 o 
 -12   3   7        0.53       21.23     11.57 o 
 -11   3   7     3411.55     3130.70     37.37 o 
 -10   3   7      261.75      257.27     10.82 o 
  -9   3   7     7270.47     7191.85     63.41 o 
  -8   3   7     3297.03     3392.98     45.86 o 
  -7   3   7     9841.23     9954.84    101.39 o 
  -6   3   7      124.73      116.39     14.73 o 
  -5   3   7     6572.07     6551.72     84.65 o 
  -4   3   7        0.28      -11.45     11.45 o 
  -3   3   7     9226.18     9562.43    128.10 o 
  -2   3   7       12.79       21.80     17.47 o 
  -1   3   7     3996.15     3942.14     67.56 o 
   0   3   7     5793.88     5786.98     77.08 o 
   1   3   7     2310.97     2263.19     37.96 o 
   2   3   7     2644.10     2537.29     52.71 o 
   3   3   7     1624.43     1592.88     28.80 o 
   4   3   7      311.21      337.28     14.75 o 
   5   3   7      647.26      664.21     14.12 o 
   6   3   7       77.06       44.12      7.95 o 
   7   3   7      899.31      894.23     23.62 o 
   8   3   7      172.17      183.02     14.42 o 
   9   3   7       20.49       15.08     12.22 o 
  10   3   7       15.29       11.80     13.21 o 
  11   3   7        0.50      -11.56     13.05 o 
  12   3   7      400.58      383.43     20.87 o 
  13   3   7      128.68      114.97     18.88 o 
  14   3   7       68.27       69.17     18.97 o 
  15   3   7      472.92      476.45     28.49 o 
  16   3   7       16.93       -9.03     19.61 o 
  17   3   7      446.70      501.13     31.17 o 
  18   3   7      501.74      473.82     31.99 o 
  19   3   7      542.37      581.10     34.95 o 
  20   3   7        5.18       49.57     24.50 o 
 -23   4   7       21.98       14.35     22.59 o 
 -22   4   7       14.14       -7.39     21.50 o 
 -21   4   7      716.60      845.73     37.06 o 
 -20   4   7      187.42      219.78     24.73 o 
 -19   4   7     2603.67     2587.72     48.57 o 
 -18   4   7      524.45      546.62     25.06 o 
 -17   4   7      524.46      580.43     24.44 o 
 -16   4   7      176.95      206.93     18.11 o 
 -15   4   7       16.82       23.80     14.56 o 
 -14   4   7     2613.21     2638.89     42.20 o 
 -13   4   7      517.35      538.82     18.95 o 
 -12   4   7      658.67      696.38     31.19 o 
 -11   4   7      848.35      872.96     23.29 o 
 -10   4   7      682.23      626.54     20.36 o 
  -9   4   7     2523.98     2529.16     36.29 o 
  -8   4   7     5942.80     5780.84     79.52 o 
  -7   4   7      987.24     1040.59     32.27 o 
  -6   4   7     7865.59     7861.03     88.66 o 
  -5   4   7     1056.56     1151.70     33.51 o 
  -4   4   7      373.65      419.95     28.36 o 
  -3   4   7       35.32       27.03     14.54 o 
  -2   4   7     1067.68     1136.72     32.71 o 
  -1   4   7     6862.00     7236.22    101.35 o 
   0   4   7     1398.30     1312.43     35.25 o 
   1   4   7     3112.98     3167.89     57.87 o 
   2   4   7     5984.70     6138.68     76.78 o 
   3   4   7     1047.19     1039.67     31.96 o 
   4   4   7      163.98      165.49     14.84 o 
   5   4   7     4878.90     4759.19     56.98 o 
   6   4   7      896.62      876.73     17.55 o 
   7   4   7     2623.64     2554.67     43.66 o 
   8   4   7      149.00      120.25     14.00 o 
   9   4   7      139.23      169.12     15.71 o 
  10   4   7      113.58      113.94     15.64 o 
  11   4   7      439.40      466.37     25.12 o 
  12   4   7      122.35      110.88     18.74 o 
  13   4   7     2631.89     2542.66     71.96 o 
  14   4   7       23.35       25.30     17.47 o 
  15   4   7     1571.90     1584.93     44.09 o 
  16   4   7        0.11        5.07     19.81 o 
  17   4   7        2.72       20.69     20.91 o 
  18   4   7      441.67      470.84     32.07 o 
  19   4   7       42.97       71.73     24.31 o 
 -22   5   7     1097.55     1022.20     38.79 o 
 -21   5   7      391.40      364.28     27.67 o 
 -20   5   7        8.11        0.11     18.94 o 
 -19   5   7       26.53       31.40     16.86 o 
 -18   5   7      237.82      239.00     19.82 o 
 -17   5   7     1249.00     1267.32     31.70 o 
 -16   5   7     1288.48     1264.76     30.56 o 
 -15   5   7     1846.62     1838.45     35.09 o 
 -14   5   7      221.84      231.65     16.74 o 
 -13   5   7     5307.66     5168.94     65.39 o 
 -12   5   7      182.21      184.15     15.02 o 
 -11   5   7     9712.57     9526.46     98.57 o 
 -10   5   7     2193.10     2047.90     31.35 o 
  -9   5   7    10514.94    10465.90    119.39 o 
  -8   5   7       94.08      109.71     17.53 o 
  -7   5   7     3155.96     3251.89     55.07 o 
  -6   5   7      447.99      479.76     22.32 o 
  -5   5   7     5274.14     5152.72     73.38 o 
  -4   5   7      640.84      533.50     21.71 o 
  -3   5   7    18512.33    18538.54    206.43 o 
  -2   5   7     2544.02     2359.05     43.09 o 
  -1   5   7    18263.72    18411.92    205.14 o 
   0   5   7     1210.94     1206.14     37.03 o 
   1   5   7     1442.15     1451.22     36.19 o 
   2   5   7     5623.99     5741.16     80.34 o 
   3   5   7     2121.96     2179.45     61.25 o 
   4   5   7     1051.57     1024.16     32.91 o 
   5   5   7     5901.33     5958.60     79.42 o 
   6   5   7      600.58      562.16     17.72 o 
   7   5   7     2185.84     2118.73     37.10 o 
   8   5   7     2689.72     2736.61     45.44 o 
   9   5   7      579.57      537.33     30.62 o 
  10   5   7     4005.40     4069.11     57.88 o 
  11   5   7       57.61       13.31     16.12 o 
  12   5   7      933.84      962.21     31.28 o 
  13   5   7      343.00      358.29     24.44 o 
  14   5   7       35.75       49.25     18.61 o 
  15   5   7     2059.88     2032.75     70.46 o 
  16   5   7      695.35      681.15     39.59 o 
  17   5   7      197.09      218.42     27.30 o 
  18   5   7      904.44      860.78     50.03 o 
 -21   6   7      106.85      123.20     23.54 o 
 -20   6   7      260.19      267.95     23.61 o 
 -19   6   7      182.30      194.36     20.33 o 
 -18   6   7      461.26      460.94     23.83 o 
 -17   6   7       16.88       13.70     16.54 o 
 -16   6   7       14.92       15.75     16.13 o 
 -15   6   7       64.66       48.54     15.57 o 
 -14   6   7       10.56       13.46     14.19 o 
 -13   6   7      167.10      158.13     18.97 o 
 -12   6   7      178.35      179.71     17.36 o 
 -11   6   7      191.60      167.20     14.00 o 
 -10   6   7      545.37      615.80     24.61 o 
  -9   6   7        1.50       12.92     17.43 o 
  -8   6   7     1057.54     1003.42     33.77 o 
  -7   6   7        1.10       -5.09     15.95 o 
  -6   6   7     3415.99     3400.06     60.73 o 
  -5   6   7       89.78       77.87     17.17 o 
  -4   6   7     1162.84     1235.27     34.79 o 
  -3   6   7       33.85        6.82     15.47 o 
  -2   6   7     2410.39     2329.26     46.76 o 
  -1   6   7        3.45       -7.74     14.95 o 
   0   6   7      728.60      800.08     32.41 o 
   1   6   7       12.49       -0.05     15.37 o 
   2   6   7     1491.10     1506.04     38.95 o 
   3   6   7      128.42      170.93     19.90 o 
   4   6   7     4038.21     3939.30     87.88 o 
   5   6   7      214.68      199.84     21.91 o 
   6   6   7      713.95      692.84     24.12 o 
   7   6   7       80.34       42.17     13.07 o 
   8   6   7      427.56      399.53     20.38 o 
   9   6   7      191.93      181.71     17.58 o 
  10   6   7       72.53       91.86     16.93 o 
  11   6   7       13.19       -3.14     16.49 o 
  12   6   7       80.87       83.94     18.92 o 
  13   6   7       41.29       39.69     18.91 o 
  14   6   7      202.05      181.19     24.37 o 
  15   6   7      149.59      136.91     23.74 o 
  16   6   7      264.36      208.58     27.00 o 
 -19   7   7       13.53        7.38     17.43 o 
 -18   7   7       93.66       56.74     17.77 o 
 -17   7   7      255.83      258.62     23.85 o 
 -16   7   7      337.70      363.62     21.91 o 
 -15   7   7      108.47      108.06     17.62 o 
 -14   7   7      248.40      257.20     19.14 o 
 -13   7   7      386.41      430.20     20.61 o 
 -12   7   7      641.18      674.97     22.49 o 
 -11   7   7     1275.01     1327.64     40.27 o 
 -10   7   7      743.95      724.55     27.56 o 
  -9   7   7      740.77      665.49     35.62 o 
  -8   7   7       46.94       42.82     19.60 o 
  -7   7   7     1395.60     1359.06     40.64 o 
  -6   7   7      282.01      280.48     24.30 o 
  -5   7   7      460.17      455.04     31.59 o 
  -4   7   7      241.87      182.16     22.11 o 
  -3   7   7     4138.14     4049.05     69.14 o 
  -2   7   7      484.97      449.09     27.65 o 
  -1   7   7     1625.96     1587.08     42.74 o 
   0   7   7      164.56      149.15     21.43 o 
   1   7   7      995.90      980.37     34.98 o 
   2   7   7      953.42      980.04     35.47 o 
   3   7   7       54.01       23.41     18.78 o 
   4   7   7      163.35      140.61     22.08 o 
   5   7   7      722.75      653.57     32.45 o 
   6   7   7     1077.79     1110.62     31.84 o 
   7   7   7       19.75        5.77     15.54 o 
   8   7   7       19.42        0.79     13.76 o 
   9   7   7      107.68      119.96     20.43 o 
  10   7   7      589.39      620.36     25.81 o 
  11   7   7        6.90        8.59     17.25 o 
  12   7   7       35.45       53.18     19.10 o 
  13   7   7      306.50      337.42     25.91 o 
  14   7   7      541.12      541.91     30.02 o 
  15   7   7      274.08      306.59     28.15 o 
 -17   8   7       19.92       -9.92     30.19 o 
 -16   8   7      194.30      178.47     21.11 o 
 -15   8   7      173.71      144.70     18.46 o 
 -14   8   7        8.95      -10.30     14.87 o 
 -13   8   7        4.57       19.97     14.41 o 
 -12   8   7      180.98      146.59     21.63 o 
 -11   8   7      214.80      256.49     22.46 o 
 -10   8   7       84.92       90.15     24.12 o 
  -9   8   7      235.80      257.85     27.10 o 
  -8   8   7     1560.95     1598.01     74.98 o 
  -7   8   7       29.52       -8.36     20.20 o 
  -6   8   7     1953.80     1918.93     50.76 o 
  -5   8   7        3.79      -19.54     19.54 o 
  -4   8   7     1215.89     1227.60     49.57 o 
  -3   8   7        1.29      -19.20     19.20 o 
  -2   8   7        8.09      -17.53     30.44 o 
  -1   8   7        0.55       -1.38     19.71 o 
   0   8   7     2178.88     2235.54     63.02 o 
   1   8   7      250.59      277.87     26.95 o 
   2   8   7     4434.18     4660.84    131.22 o 
   3   8   7      205.42      174.66     25.67 o 
   4   8   7      448.81      508.51     31.79 o 
   5   8   7       31.35       61.78     22.73 o 
   6   8   7      217.65      203.01     26.59 o 
   7   8   7      322.86      341.86     22.36 o 
   8   8   7      868.59      898.08     32.17 o 
   9   8   7      276.47      293.16     24.00 o 
  10   8   7      247.86      266.04     21.88 o 
  11   8   7       58.43       58.86     18.71 o 
  12   8   7        5.73       -9.06     20.66 o 
 -13   9   7      414.28      420.79     38.84 o 
 -12   9   7      658.34      693.87     43.32 o 
 -11   9   7      311.68      284.34     33.74 o 
 -10   9   7      116.19      130.61     29.17 o 
  -9   9   7       71.22       68.54     27.07 o 
  -8   9   7       28.22       21.30     23.20 o 
  -7   9   7      382.06      382.35     34.24 o 
  -6   9   7       10.08       17.22     22.53 o 
  -5   9   7       52.34       51.43     23.62 o 
  -4   9   7       28.47       -6.62     21.20 o 
  -3   9   7      202.03      200.45     26.76 o 
  -2   9   7       86.86      100.03     24.43 o 
  -1   9   7     1003.88     1056.57     48.73 o 
   0   9   7      925.80      954.79     47.04 o 
   1   9   7      134.19      150.38     26.02 o 
   2   9   7      219.92      258.28     29.05 o 
   3   9   7      413.31      428.97     40.60 o 
   4   9   7      242.84      236.67     28.93 o 
   5   9   7      164.42      205.93     28.02 o 
   6   9   7      446.48      399.45     36.57 o 
   7   9   7      369.83      435.48     37.03 o 
   8   9   7      631.72      678.98     46.94 o 
   9   9   7      115.12       75.47     27.61 o 
  -8  10   7      223.15      137.08     31.25 o 
  -7  10   7        4.86       25.09     27.16 o 
  -6  10   7      306.81      333.82     39.25 o 
  -5  10   7      159.48      168.99     30.91 o 
  -4  10   7      236.07      264.33     35.67 o 
  -3  10   7      304.34      288.03     34.14 o 
  -2  10   7      410.93      417.13     39.92 o 
  -1  10   7      510.72      515.82     39.45 o 
   0  10   7        0.39      -25.96     26.04 o 
   1  10   7      627.83      674.67     43.29 o 
   2  10   7      378.13      313.52     35.85 o 
   3  10   7     1848.46     1888.07     64.89 o 
 -25   0   8      237.69      232.99     45.75 o 
 -24   0   8     1304.09     1165.04     70.08 o 
 -23   0   8       45.98       15.36     34.99 o 
 -22   0   8        7.51       29.49     33.97 o 
 -21   0   8       24.88       27.32     31.89 o 
 -20   0   8      139.86      130.69     34.53 o 
 -19   0   8      239.80      189.57     35.48 o 
 -18   0   8     2641.69     2426.33     69.79 o 
 -17   0   8      824.53      789.11     41.39 o 
 -16   0   8     2951.94     2792.57    100.28 o 
 -15   0   8     1945.15     1757.09     43.19 o 
 -14   0   8     1634.06     1620.02     55.02 o 
 -13   0   8     8094.99     7760.49    107.91 o 
 -12   0   8      596.78      601.89     24.45 o 
 -11   0   8    12977.79    12611.44    157.58 o 
 -10   0   8     2325.68     2279.30     43.48 o 
  -9   0   8    16555.49    17005.76    186.19 o 
  -8   0   8     7906.65     8127.03     88.81 o 
  -7   0   8     7240.61     7392.14     80.34 o 
  -6   0   8     1155.06     1096.12     20.50 o 
  -5   0   8    14137.66    14088.45    150.19 o 
  -4   0   8     4799.59     5002.87     69.32 o 
  -3   0   8    19626.03    20828.46    253.52 o 
  -2   0   8      594.44      858.51     22.74 o 
  -1   0   8     1801.35     1653.18     24.85 o 
   0   0   8      357.44      388.61     13.31 o 
   1   0   8     1600.68     1755.85     26.48 o 
   2   0   8      428.76      538.20     14.52 o 
   3   0   8     4849.24     4751.10     56.57 o 
   4   0   8     1229.96     1180.11     26.63 o 
   5   0   8     6786.75     7097.18     88.17 o 
   6   0   8     1835.94     1722.68     37.55 o 
   7   0   8      137.00      146.63     16.97 o 
   8   0   8      387.92      328.36     21.92 o 
   9   0   8      311.35      310.34     29.00 o 
  10   0   8     2317.98     2160.87     59.65 o 
  11   0   8      360.64      365.36     28.05 o 
  12   0   8      806.88      904.72     39.73 o 
  13   0   8       14.08        8.03     21.96 o 
  14   0   8      651.12      622.11     40.93 o 
  15   0   8      356.72      322.76     35.87 o 
  16   0   8     1296.14     1299.00     65.65 o 
  17   0   8      525.95      408.71     47.83 o 
  18   0   8     1014.57      922.88     61.74 o 
  19   0   8       49.10       51.92     37.31 o 
  20   0   8      326.13      331.43     50.33 o 
 -25   1   8       18.46       48.49     27.44 o 
 -24   1   8      302.32      275.23     32.60 o 
 -23   1   8      173.34      180.20     28.45 o 
 -22   1   8       72.45      119.79     25.94 o 
 -21   1   8     2331.49     2204.23     55.16 o 
 -20   1   8      120.67      143.79     23.18 o 
 -19   1   8      201.69      200.83     26.90 o 
 -18   1   8        0.42        4.95     17.74 o 
 -17   1   8     1231.84     1226.47     34.98 o 
 -16   1   8      229.05      253.51     19.31 o 
 -15   1   8      440.93      443.03     21.10 o 
 -14   1   8       21.65       12.34     11.84 o 
 -13   1   8     4107.33     4182.83     52.82 o 
 -12   1   8     1319.44     1320.21     25.27 o 
 -11   1   8     1790.71     1789.57     28.09 o 
 -10   1   8      759.92      808.31     16.27 o 
  -9   1   8     3368.82     3471.85     35.50 o 
  -8   1   8     1259.13     1085.06     15.98 o 
  -7   1   8      757.23      829.28     18.19 o 
  -6   1   8     5174.80     5518.67     66.41 o 
  -5   1   8     1259.90     1270.63     23.22 o 
  -4   1   8        5.95       20.87      8.61 o 
  -3   1   8     2123.57     2132.83     32.56 o 
  -2   1   8     3585.59     3642.74     44.02 o 
  -1   1   8     2199.69     2356.79     32.62 o 
   0   1   8    10772.62    11118.50    111.93 o 
   1   1   8      736.09      725.73     19.59 o 
   2   1   8     5749.58     5913.52     60.69 o 
   3   1   8     1716.96     1804.93     24.61 o 
   4   1   8     3241.40     3270.30     32.79 o 
   5   1   8     1002.62     1009.29     20.33 o 
   6   1   8     1251.28     1179.17     20.85 o 
   7   1   8      160.30      196.86     12.79 o 
   8   1   8     1801.57     1846.80     31.26 o 
   9   1   8      324.13      314.20     16.70 o 
  10   1   8      272.98      285.79     20.88 o 
  11   1   8      212.92      192.56     17.44 o 
  12   1   8      172.89      167.41     17.92 o 
  13   1   8     1495.23     1484.29     37.18 o 
  14   1   8      117.29      103.80     20.01 o 
  15   1   8      534.38      473.51     29.73 o 
  16   1   8       50.91       33.13     21.17 o 
  17   1   8        8.92       27.64     23.61 o 
  18   1   8      136.80      119.76     27.21 o 
  19   1   8      203.11      211.86     33.73 o 
  20   1   8      207.41      143.95     30.62 o 
 -24   2   8        0.50      -19.41     23.12 o 
 -23   2   8      549.07      495.89     34.39 o 
 -22   2   8       14.71        0.80     21.38 o 
 -21   2   8      107.98       88.20     23.02 o 
 -20   2   8       81.35       45.07     20.75 o 
 -19   2   8       19.00        4.63     18.22 o 
 -18   2   8        2.84      -16.10     16.10 o 
 -17   2   8      324.49      313.59     22.55 o 
 -16   2   8       58.30       58.72     16.81 o 
 -15   2   8     1584.30     1482.00     35.51 o 
 -14   2   8     3134.75     2977.76     49.00 o 
 -13   2   8      789.22      736.18     26.00 o 
 -12   2   8     1040.82     1145.51     24.17 o 
 -11   2   8     4930.30     5083.62     51.77 o 
 -10   2   8       61.31       64.64      7.80 o 
  -9   2   8      109.16      124.48      9.19 o 
  -8   2   8      239.89      277.10     14.89 o 
  -7   2   8       16.33        3.58     10.39 o 
  -6   2   8       43.58       50.85     11.16 o 
  -5   2   8     3722.70     3761.60     52.94 o 
  -4   2   8       20.78       -0.52      9.63 o 
  -3   2   8     1732.52     1582.89     29.78 o 
  -2   2   8      487.58      469.94     16.79 o 
  -1   2   8      746.60      842.31     21.92 o 
   0   2   8     1814.21     1939.28     33.20 o 
   1   2   8      672.88      741.80     24.65 o 
   2   2   8      686.18      742.33     21.30 o 
   3   2   8       85.64       91.23      8.30 o 
   4   2   8       44.40       27.54      9.23 o 
   5   2   8       89.80       82.25      6.84 o 
   6   2   8      930.44      926.10     16.85 o 
   7   2   8      204.48      196.51     12.71 o 
   8   2   8       88.09       68.65     12.92 o 
   9   2   8      995.15      953.01     25.68 o 
  10   2   8        1.01      -11.86     13.46 o 
  11   2   8        3.37       -6.63     13.69 o 
  12   2   8      675.37      694.84     26.61 o 
  13   2   8     1867.42     1821.25     40.52 o 
  14   2   8      351.00      344.13     23.65 o 
  15   2   8       60.30       66.06     20.69 o 
  16   2   8       10.91       25.51     20.93 o 
  17   2   8       13.06       35.78     22.29 o 
  18   2   8       35.66      -11.11     21.85 o 
  19   2   8       16.67       44.49     26.26 o 
  20   2   8        1.12      -20.18     57.66 o 
 -24   3   8      237.82      254.29     30.65 o 
 -23   3   8      218.75      243.81     29.38 o 
 -22   3   8      252.03      260.77     29.08 o 
 -21   3   8     1512.09     1591.02     45.85 o 
 -20   3   8      160.75      160.18     22.93 o 
 -19   3   8     2627.75     2615.74     54.48 o 
 -18   3   8       47.62       53.53     19.02 o 
 -17   3   8      102.04      102.53     18.93 o 
 -16   3   8       37.29       39.15     16.45 o 
 -15   3   8     2023.58     1964.55     50.89 o 
 -14   3   8      119.10       91.05     14.68 o 
 -13   3   8     2702.62     2664.74     41.85 o 
 -12   3   8      432.90      448.26     15.37 o 
 -11   3   8     7860.46     7808.70     69.47 o 
 -10   3   8     1804.43     1743.04     29.62 o 
  -9   3   8     2596.85     2588.69     41.73 o 
  -8   3   8    12149.66    12127.28    131.47 o 
  -7   3   8     1869.77     1954.07     38.74 o 
  -6   3   8     6143.82     6128.77     81.51 o 
  -5   3   8     3155.96     3170.73     50.67 o 
  -4   3   8      362.08      290.11     17.36 o 
  -3   3   8     4283.80     4295.33     61.83 o 
  -2   3   8      302.15      273.25     17.43 o 
  -1   3   8     1366.04     1356.40     31.74 o 
   0   3   8    21975.81    22287.59    226.47 o 
   1   3   8     1825.46     1815.45     45.21 o 
   2   3   8    15281.07    15233.85    165.10 o 
   3   3   8       47.31       53.13      9.57 o 
   4   3   8     1412.87     1364.89     32.44 o 
   5   3   8      596.13      601.14     20.54 o 
   6   3   8     1188.65     1186.27     19.90 o 
   7   3   8      845.87      824.05     18.71 o 
   8   3   8     2504.72     2491.64     38.82 o 
   9   3   8     1265.16     1286.94     41.99 o 
  10   3   8     2921.95     2877.02     55.75 o 
  11   3   8      122.79      139.69     17.48 o 
  12   3   8     1327.82     1317.57     34.66 o 
  13   3   8     3173.31     3129.82     54.47 o 
  14   3   8     1616.46     1557.07     41.84 o 
  15   3   8      821.55      755.87     32.97 o 
  16   3   8        9.80       18.14     19.65 o 
  17   3   8       60.05       41.44     22.94 o 
  18   3   8      159.71      148.87     26.98 o 
  19   3   8      624.82      555.92     36.51 o 
 -23   4   8      220.14      225.90     27.90 o 
 -22   4   8      738.23      712.58     35.80 o 
 -21   4   8      297.87      289.99     27.06 o 
 -20   4   8      275.27      328.30     26.70 o 
 -19   4   8      449.26      451.51     27.75 o 
 -18   4   8     2328.06     2282.51     54.51 o 
 -17   4   8      733.63      693.43     29.59 o 
 -16   4   8     4668.13     4580.69     65.42 o 
 -15   4   8       18.73        4.82     15.25 o 
 -14   4   8     5644.06     5607.88     78.72 o 
 -13   4   8       85.30      112.42     13.64 o 
 -12   4   8     4362.66     4454.28     53.13 o 
 -11   4   8       37.11       29.36     11.71 o 
 -10   4   8     1199.38     1217.90     32.79 o 
  -9   4   8       49.89       58.17     14.44 o 
  -8   4   8     6216.77     5987.37     80.98 o 
  -7   4   8        5.00       13.40     11.83 o 
  -6   4   8     3413.86     3515.87     58.09 o 
  -5   4   8      609.47      548.91     30.13 o 
  -4   4   8     3310.35     3473.75     66.02 o 
  -3   4   8     5955.80     5630.58     85.78 o 
  -2   4   8     1126.09     1061.35     30.86 o 
  -1   4   8     2924.63     2928.20     51.66 o 
   0   4   8      709.77      740.63     36.67 o 
   1   4   8     1871.97     1668.68     38.64 o 
   2   4   8     1148.12     1073.83     30.75 o 
   3   4   8    10419.57    10693.90    127.91 o 
   4   4   8       14.00       19.77     13.29 o 
   5   4   8     7024.17     7348.09     98.21 o 
   6   4   8       59.88       71.48     15.67 o 
   7   4   8     9775.09     9624.11     99.51 o 
   8   4   8     1123.66     1154.59     37.44 o 
   9   4   8     1312.13     1436.74     44.85 o 
  10   4   8      876.71      983.37     27.39 o 
  11   4   8     3071.36     3101.92     78.68 o 
  12   4   8     1198.47     1174.32     47.65 o 
  13   4   8     1123.09     1094.15     35.64 o 
  14   4   8      270.45      239.65     23.78 o 
  15   4   8      933.43      966.50     36.48 o 
  16   4   8     1609.24     1580.75     45.77 o 
  17   4   8      689.46      713.36     35.70 o 
  18   4   8      799.82      697.99     36.22 o 
 -22   5   8        5.84       22.49     22.35 o 
 -21   5   8       42.07       27.65     21.82 o 
 -20   5   8        4.13       11.70     20.19 o 
 -19   5   8       77.43       69.97     20.99 o 
 -18   5   8      372.35      394.20     30.51 o 
 -17   5   8      613.29      683.35     28.05 o 
 -16   5   8       88.59       69.05     16.97 o 
 -15   5   8      440.24      419.65     22.01 o 
 -14   5   8      128.57      144.53     15.37 o 
 -13   5   8       43.13       39.38     14.27 o 
 -12   5   8      327.76      359.93     26.07 o 
 -11   5   8        1.56       26.88     17.15 o 
 -10   5   8       14.39       14.70     17.11 o 
  -9   5   8      239.55      269.24     20.85 o 
  -8   5   8       68.02      106.52     17.08 o 
  -7   5   8      230.51      245.38     18.55 o 
  -6   5   8       90.86       80.59     15.76 o 
  -5   5   8      166.79      207.38     15.21 o 
  -4   5   8     1466.72     1430.95     40.95 o 
  -3   5   8      330.53      357.11     24.14 o 
  -2   5   8      660.18      694.86     30.39 o 
  -1   5   8     1654.96     1659.97     43.97 o 
   0   5   8     2361.57     2277.21     41.97 o 
   1   5   8      989.51      928.10     39.44 o 
   2   5   8      399.27      373.66     20.30 o 
   3   5   8      420.34      451.61     25.61 o 
   4   5   8     1436.15     1369.13     33.54 o 
   5   5   8        2.85       10.87     15.53 o 
   6   5   8       26.66        4.84     16.58 o 
   7   5   8      892.18      933.00     41.59 o 
   8   5   8       19.95       25.29     15.07 o 
   9   5   8     1256.97     1224.06     35.71 o 
  10   5   8        6.04      -13.59     13.59 o 
  11   5   8       11.35       22.62     15.63 o 
  12   5   8      129.41      103.57     20.20 o 
  13   5   8      302.75      266.68     24.17 o 
  14   5   8       10.74       13.29     19.13 o 
  15   5   8        9.88      -19.26     19.26 o 
  16   5   8       16.17      -15.31     20.42 o 
  17   5   8       68.55       61.10     23.55 o 
 -20   6   8      125.13       92.82     23.49 o 
 -19   6   8      436.14      459.02     29.27 o 
 -18   6   8      809.81      869.75     45.73 o 
 -17   6   8      417.43      456.24     25.53 o 
 -16   6   8     3589.48     3735.90     59.71 o 
 -15   6   8      136.97       95.45     16.32 o 
 -14   6   8     1324.94     1396.03     44.82 o 
 -13   6   8        1.55       -7.73     15.11 o 
 -12   6   8      653.40      642.51     31.81 o 
 -11   6   8        6.26      -17.97     17.97 o 
 -10   6   8     1183.18     1188.34     37.80 o 
  -9   6   8      620.64      632.07     31.09 o 
  -8   6   8     1169.77     1193.01     48.84 o 
  -7   6   8      731.68      833.43     30.91 o 
  -6   6   8     4145.62     4239.33     68.79 o 
  -5   6   8      100.84       81.60     17.50 o 
  -4   6   8      684.27      748.20     28.23 o 
  -3   6   8     3596.32     3517.99     59.73 o 
  -2   6   8     1758.37     1782.08     40.60 o 
  -1   6   8      358.49      364.97     22.05 o 
   0   6   8      177.56      185.38     27.96 o 
   1   6   8      193.02      223.96     20.33 o 
   2   6   8      951.56      991.90     33.05 o 
   3   6   8     3554.42     3648.34     63.89 o 
   4   6   8      411.30      409.89     26.06 o 
   5   6   8     8245.01     8152.37    132.98 o 
   6   6   8       85.31      106.80     19.78 o 
   7   6   8      962.45     1067.90     37.70 o 
   8   6   8      791.42      878.84     47.22 o 
   9   6   8     2224.32     2233.27     46.29 o 
  10   6   8     1200.64     1237.28     33.40 o 
  11   6   8     1167.01     1285.01     34.28 o 
  12   6   8        4.34      -11.50     17.14 o 
  13   6   8     1302.31     1348.11     40.16 o 
  14   6   8      100.49       77.01     21.38 o 
  15   6   8      214.74      222.15     25.61 o 
  16   6   8      713.00      707.83     84.58 o 
 -18   7   8      222.37      202.44     23.92 o 
 -17   7   8      516.55      531.37     28.16 o 
 -16   7   8       49.42       55.72     16.56 o 
 -15   7   8      914.26      869.94     33.67 o 
 -14   7   8        1.15        5.41     17.16 o 
 -13   7   8     1354.18     1397.13     45.97 o 
 -12   7   8       31.86       19.22     21.74 o 
 -11   7   8      500.86      509.77     31.27 o 
 -10   7   8      288.71      292.97     30.33 o 
  -9   7   8      457.27      503.34     29.93 o 
  -8   7   8     1493.43     1429.47     42.50 o 
  -7   7   8        7.58        0.94     18.56 o 
  -6   7   8      732.41      734.27     35.59 o 
  -5   7   8      965.81      889.51     45.04 o 
  -4   7   8      485.67      537.09     40.00 o 
  -3   7   8       10.18       14.39     17.71 o 
  -2   7   8       15.15       -2.54     17.35 o 
  -1   7   8       17.72       26.59     18.28 o 
   0   7   8      219.77      293.63     24.12 o 
   1   7   8       95.20       63.63     19.83 o 
   2   7   8     2601.34     2666.96     56.03 o 
   3   7   8      111.47      166.26     22.89 o 
   4   7   8      871.94      859.57     35.08 o 
   5   7   8      548.90      576.57     37.68 o 
   6   7   8     1175.56     1217.84     41.45 o 
   7   7   8       72.53       49.93     20.53 o 
   8   7   8      836.05      850.52     37.95 o 
   9   7   8        1.79      -10.61     20.21 o 
  10   7   8      842.58      867.06     31.14 o 
  11   7   8      103.39      107.21     25.79 o 
  12   7   8      730.57      711.20     38.46 o 
  13   7   8      284.87      332.95     24.94 o 
  14   7   8      670.24      656.78     49.58 o 
 -16   8   8      339.35      380.36     30.89 o 
 -15   8   8      443.78      444.51     35.41 o 
 -14   8   8        1.74      -19.45     22.45 o 
 -13   8   8      129.95       99.52     25.99 o 
 -12   8   8      143.00      134.99     34.33 o 
 -11   8   8      257.44      254.07     28.31 o 
 -10   8   8       17.08       -1.39     21.09 o 
  -9   8   8      186.27      176.54     25.73 o 
  -8   8   8       22.99       22.52     21.42 o 
  -7   8   8     1399.58     1480.36     46.09 o 
  -6   8   8      623.98      617.19     32.95 o 
  -5   8   8      272.64      285.29     26.77 o 
  -4   8   8       28.95       39.84     21.05 o 
  -3   8   8      209.90      228.76     25.37 o 
  -2   8   8      275.28      262.58     25.79 o 
  -1   8   8      453.25      507.19     30.62 o 
   0   8   8      219.12      250.93     28.03 o 
   1   8   8      887.56      851.20     36.85 o 
   2   8   8      391.12      468.76     30.70 o 
   3   8   8       67.92       25.10     23.85 o 
   4   8   8       29.23       36.52     25.84 o 
   5   8   8      168.33      127.30     26.20 o 
   6   8   8       35.25       60.29     22.03 o 
   7   8   8      224.65      274.65     27.44 o 
   8   8   8       77.69       83.07     23.92 o 
   9   8   8       73.27       30.26     25.44 o 
  10   8   8      168.37      201.13     30.10 o 
  11   8   8      282.26      271.09     35.27 o 
 -12   9   8      430.62      474.92     39.36 o 
 -11   9   8      149.94      165.24     28.69 o 
 -10   9   8       46.97        3.97     24.44 o 
  -9   9   8      706.26      678.15     38.06 o 
  -8   9   8       24.76       11.65     23.47 o 
  -7   9   8        0.71      -21.91     21.91 o 
  -6   9   8      110.71      109.14     25.49 o 
  -5   9   8      184.79      220.98     33.12 o 
  -4   9   8      240.34      209.50     27.38 o 
  -3   9   8        0.39      -21.89     21.89 o 
  -2   9   8      514.05      529.16     34.25 o 
  -1   9   8       11.95        7.36     22.75 o 
   0   9   8      101.64       86.70     28.82 o 
   1   9   8       84.87       90.71     25.22 o 
   2   9   8      158.57      164.22     27.53 o 
   3   9   8      499.52      562.19     36.03 o 
   4   9   8       19.06        4.51     24.54 o 
   5   9   8     1330.28     1433.43     49.50 o 
   6   9   8        2.74       15.99     22.76 o 
   7   9   8      251.30      324.50     33.18 o 
   8   9   8      374.39      395.45     41.08 o 
  -5  10   8      623.77      748.12     55.29 o 
  -4  10   8      631.18      683.52     42.92 o 
  -3  10   8      473.74      515.15     40.38 o 
  -2  10   8        6.89       27.95     27.20 o 
  -1  10   8      654.79      683.72     43.44 o 
   0  10   8        7.70      -15.68     26.56 o 
   1  10   8       10.43      -19.47     64.16 o 
 -24   1   9     1336.55     1237.04     49.81 o 
 -23   1   9      397.94      408.51     34.11 o 
 -22   1   9      441.08      398.25     32.42 o 
 -21   1   9     1299.69     1169.23     43.88 o 
 -20   1   9     1550.77     1498.03     51.35 o 
 -19   1   9     1568.70     1473.86     45.33 o 
 -18   1   9     5305.23     5047.14     85.90 o 
 -17   1   9     2710.37     2619.56     68.96 o 
 -16   1   9     2988.57     2971.59     51.13 o 
 -15   1   9      326.85      311.96     22.67 o 
 -14   1   9       36.60       30.33     13.09 o 
 -13   1   9      400.40      417.98     19.51 o 
 -12   1   9      695.32      701.04     19.99 o 
 -11   1   9        1.50       -8.98      8.98 o 
 -10   1   9    12862.41    13069.78    108.07 o 
  -9   1   9      308.52      317.25     10.54 o 
  -8   1   9     1904.03     1903.37     34.83 o 
  -7   1   9       29.41       20.43      8.30 o 
  -6   1   9     1084.05     1089.82     25.97 o 
  -5   1   9      880.05      810.74     20.44 o 
  -4   1   9      253.51      244.39     12.09 o 
  -3   1   9     3463.62     3569.70     44.06 o 
  -2   1   9      984.04     1040.34     20.79 o 
  -1   1   9      527.03      587.57     17.53 o 
   0   1   9      308.85      326.65     14.71 o 
   1   1   9      710.45      708.09     19.93 o 
   2   1   9       99.58      114.76      8.99 o 
   3   1   9     6503.66     6351.79     71.62 o 
   4   1   9     2295.45     2136.71     25.05 o 
   5   1   9     9295.38     9265.01     83.90 o 
   6   1   9       48.18       47.38     11.01 o 
   7   1   9     4811.39     4565.00     56.23 o 
   8   1   9     3025.64     2865.31     42.77 o 
   9   1   9     4589.15     4273.15     59.59 o 
  10   1   9        1.76      -13.73     13.73 o 
  11   1   9      961.54      918.95     29.14 o 
  12   1   9      668.02      636.51     27.73 o 
  13   1   9       26.98       39.65     18.41 o 
  14   1   9        2.34       49.54     18.92 o 
  15   1   9     1167.16     1059.27     46.10 o 
  16   1   9      259.66      301.79     33.95 o 
  17   1   9     1372.36     1269.55     47.80 o 
  18   1   9      289.65      248.90     32.23 o 
  19   1   9      104.67       80.18     27.44 o 
 -24   2   9      185.69      221.82     31.30 o 
 -23   2   9      343.89      320.55     32.00 o 
 -22   2   9      280.46      257.05     29.35 o 
 -21   2   9     2587.45     2457.68     65.54 o 
 -20   2   9      887.99      836.51     35.20 o 
 -19   2   9      430.31      422.58     32.63 o 
 -18   2   9      525.92      581.46     28.74 o 
 -17   2   9      458.89      383.26     24.32 o 
 -16   2   9     1132.28     1063.04     31.52 o 
 -15   2   9      519.38      521.02     22.95 o 
 -14   2   9     3876.61     3833.82     53.59 o 
 -13   2   9     3790.45     3592.24     49.84 o 
 -12   2   9     2085.56     2105.32     37.09 o 
 -11   2   9     6452.93     6441.71     67.63 o 
 -10   2   9        1.82        2.98     12.36 o 
  -9   2   9     2873.71     2894.08     42.32 o 
  -8   2   9       41.96       35.16     10.70 o 
  -7   2   9     5486.04     5314.84     78.98 o 
  -6   2   9      521.71      506.29     22.10 o 
  -5   2   9     4243.49     4054.37     63.59 o 
  -4   2   9     1934.65     1894.73     39.26 o 
  -3   2   9     4844.85     4668.64     66.28 o 
  -2   2   9        9.50      -12.06     12.06 o 
  -1   2   9    17462.69    17401.21    196.69 o 
   0   2   9     5145.17     5115.22     71.84 o 
   1   2   9     3691.39     3637.39     57.02 o 
   2   2   9     1336.16     1319.36     36.99 o 
   3   2   9        7.83       13.62     12.48 o 
   4   2   9     1101.80     1032.59     26.12 o 
   5   2   9      216.59      250.63     16.87 o 
   6   2   9     2632.76     2647.32     36.63 o 
   7   2   9     5048.04     5071.86     56.88 o 
   8   2   9     3212.25     3204.54     59.48 o 
   9   2   9     2725.02     2586.31     41.62 o 
  10   2   9     2323.10     2228.17     39.89 o 
  11   2   9       19.24       36.12     15.85 o 
  12   2   9     1382.53     1447.74     35.96 o 
  13   2   9      132.86      157.44     23.14 o 
  14   2   9     1659.69     1672.51     43.15 o 
  15   2   9      171.86      125.62     24.46 o 
  16   2   9      220.28      184.31     26.66 o 
  17   2   9       69.87       50.23     28.11 o 
  18   2   9      415.81      465.47     35.56 o 
  19   2   9      237.43      208.19     34.14 o 
 -23   3   9       13.62       -7.66     21.87 o 
 -22   3   9      683.68      692.77     36.57 o 
 -21   3   9        9.12       -3.70     20.83 o 
 -20   3   9      160.73      173.76     24.32 o 
 -19   3   9      236.60      229.05     24.44 o 
 -18   3   9      167.55      211.93     21.76 o 
 -17   3   9      490.80      548.44     26.04 o 
 -16   3   9       48.12       27.12     15.86 o 
 -15   3   9        3.84       18.90     14.36 o 
 -14   3   9     1391.38     1410.11     32.29 o 
 -13   3   9      119.28      138.32     18.49 o 
 -12   3   9      273.13      263.70     16.17 o 
 -11   3   9      384.87      437.90     24.35 o 
 -10   3   9      215.03      235.11     18.00 o 
  -9   3   9      103.04       93.66     12.85 o 
  -8   3   9      675.98      641.22     28.12 o 
  -7   3   9      359.87      363.92     19.58 o 
  -6   3   9     4108.51     3979.91     60.11 o 
  -5   3   9      935.93     1035.26     28.20 o 
  -4   3   9     4991.16     4822.47     68.18 o 
  -3   3   9      302.41      263.52     17.30 o 
  -2   3   9     4810.20     4577.78     60.13 o 
  -1   3   9     4346.01     4366.28     66.01 o 
   0   3   9     6054.89     5685.58     78.00 o 
   1   3   9        3.81        6.13     12.24 o 
   2   3   9     5793.43     5751.08     75.67 o 
   3   3   9     1531.07     1439.16     27.55 o 
   4   3   9     3772.42     3875.65     57.61 o 
   5   3   9      210.57      251.01     17.84 o 
   6   3   9     2926.36     2754.65     48.58 o 
   7   3   9      169.57      142.57     14.27 o 
   8   3   9     2462.52     2363.90     37.75 o 
   9   3   9       77.20       52.80     14.12 o 
  10   3   9      675.11      685.78     24.67 o 
  11   3   9      412.29      464.37     23.24 o 
  12   3   9      234.81      262.44     20.97 o 
  13   3   9      298.54      294.55     23.49 o 
  14   3   9        1.94        6.64     19.17 o 
  15   3   9      217.61      203.65     25.38 o 
  16   3   9      100.57       85.20     23.50 o 
  17   3   9       73.41       98.82     24.14 o 
  18   3   9       20.75      -13.69     23.74 o 
 -23   4   9        3.06       24.38     23.34 o 
 -22   4   9      117.57      106.70     25.33 o 
 -21   4   9     2264.93     2199.71     63.17 o 
 -20   4   9      331.16      369.04     26.99 o 
 -19   4   9      276.11      247.67     23.67 o 
 -18   4   9      147.87      165.67     20.81 o 
 -17   4   9      236.62      281.42     28.90 o 
 -16   4   9      739.53      742.07     27.68 o 
 -15   4   9      177.87      169.71     17.39 o 
 -14   4   9     1817.70     1778.18     35.67 o 
 -13   4   9     2028.65     2034.26     38.43 o 
 -12   4   9      348.14      418.50     26.31 o 
 -11   4   9      459.34      431.11     32.23 o 
 -10   4   9      700.70      626.38     34.59 o 
  -9   4   9     1452.71     1476.16     32.73 o 
  -8   4   9     1008.29      987.82     25.66 o 
  -7   4   9       69.20       99.22     16.56 o 
  -6   4   9     1062.47     1133.07     36.27 o 
  -5   4   9       10.21        7.22     14.40 o 
  -4   4   9     3119.57     3040.25     53.53 o 
  -3   4   9        4.01      -13.24     13.24 o 
  -2   4   9      488.46      427.21     22.49 o 
  -1   4   9     1979.48     1910.90     50.08 o 
   0   4   9     2990.49     2861.02     47.92 o 
   1   4   9     3612.98     3550.83     55.01 o 
   2   4   9      555.92      622.12     33.09 o 
   3   4   9      722.68      699.87     21.65 o 
   4   4   9      274.28      304.48     18.93 o 
   5   4   9        5.63       -4.67     14.96 o 
   6   4   9      445.71      417.86     24.49 o 
   7   4   9     1786.53     1750.31     43.25 o 
   8   4   9     2223.03     2015.59     51.20 o 
   9   4   9      592.86      658.94     22.03 o 
  10   4   9     1256.18     1248.84     31.18 o 
  11   4   9       79.76       64.47     16.73 o 
  12   4   9      820.16      835.77     29.39 o 
  13   4   9       14.65      -10.10     17.25 o 
  14   4   9      363.96      339.18     25.67 o 
  15   4   9      141.31      185.10     25.13 o 
  16   4   9       18.09       15.99     21.25 o 
  17   4   9       46.94        9.22     23.23 o 
 -21   5   9        7.64       30.72     21.21 o 
 -20   5   9      296.80      298.75     26.05 o 
 -19   5   9      407.02      373.91     26.11 o 
 -18   5   9      667.85      665.05     29.20 o 
 -17   5   9      561.89      549.47     32.55 o 
 -16   5   9      973.38     1018.11     48.53 o 
 -15   5   9      171.26      192.44     21.13 o 
 -14   5   9       85.18       99.79     21.42 o 
 -13   5   9       47.14       49.55     18.87 o 
 -12   5   9     2307.74     2305.34     60.02 o 
 -11   5   9      678.70      741.93     29.90 o 
 -10   5   9     1545.50     1401.96     37.74 o 
  -9   5   9     1000.82     1065.79     32.26 o 
  -8   5   9     6239.28     6079.18     85.36 o 
  -7   5   9       65.71       69.56     15.02 o 
  -6   5   9     6013.56     5814.64     92.78 o 
  -5   5   9     2842.89     2640.00     56.46 o 
  -4   5   9    10231.10     9791.61    153.17 o 
  -3   5   9       33.65        4.12     18.65 o 
  -2   5   9    11736.96    11615.84    155.28 o 
  -1   5   9      199.10      197.72     22.83 o 
   0   5   9     2126.21     1960.79     47.98 o 
   1   5   9      463.67      512.81     20.88 o 
   2   5   9     3335.25     3367.67     52.07 o 
   3   5   9     1031.68     1097.97     29.81 o 
   4   5   9     6248.10     6291.03     89.18 o 
   5   5   9     2116.20     2028.27     43.37 o 
   6   5   9      826.86      907.12     35.59 o 
   7   5   9      542.80      554.27     29.86 o 
   8   5   9      165.00       90.80     21.38 o 
   9   5   9      132.27      179.45     27.73 o 
  10   5   9      316.95      331.76     22.79 o 
  11   5   9       10.05       31.37     15.27 o 
  12   5   9      628.08      581.27     26.93 o 
  13   5   9      428.10      406.53     25.94 o 
  14   5   9       11.09       14.72     18.91 o 
  15   5   9      453.32      463.65     29.11 o 
  16   5   9      227.24      221.54     29.74 o 
 -20   6   9       72.21       48.31     20.40 o 
 -19   6   9      263.34      285.29     24.51 o 
 -18   6   9        3.80       -1.98     17.54 o 
 -17   6   9     1090.75     1098.46     57.72 o 
 -16   6   9        5.26      -13.53     17.05 o 
 -15   6   9     1261.33     1274.82     43.10 o 
 -14   6   9       80.92       84.36     22.65 o 
 -13   6   9      748.70      754.10     37.45 o 
 -12   6   9       83.14       81.05     20.95 o 
 -11   6   9      696.29      766.58     36.83 o 
 -10   6   9      644.77      677.68     30.75 o 
  -9   6   9     2816.62     2962.86     57.56 o 
  -8   6   9      678.65      719.28     36.90 o 
  -7   6   9     1157.62     1241.90     42.01 o 
  -6   6   9      396.31      439.02     28.85 o 
  -5   6   9     3495.71     3498.55     64.02 o 
  -4   6   9      931.85      910.86     29.85 o 
  -3   6   9     1473.38     1591.60     38.05 o 
  -2   6   9       13.38        8.87     14.14 o 
  -1   6   9      181.53      186.65     18.79 o 
   0   6   9       25.07       22.52     15.32 o 
   1   6   9      648.99      648.93     36.02 o 
   2   6   9      921.79      891.55     31.88 o 
   3   6   9      713.03      705.40     28.35 o 
   4   6   9      529.24      537.82     26.08 o 
   5   6   9       87.66       76.06     19.69 o 
   6   6   9      551.06      595.76     30.20 o 
   7   6   9       40.41       40.84     19.12 o 
   8   6   9       72.62       62.06     20.17 o 
   9   6   9       97.85       76.26     23.36 o 
  10   6   9      191.32      190.28     26.97 o 
  11   6   9       11.08       -0.91     18.03 o 
  12   6   9       41.14       44.09     20.74 o 
  13   6   9       65.29       20.88     19.84 o 
  14   6   9        7.66       27.30     21.39 o 
 -18   7   9      278.81      299.03     35.82 o 
 -17   7   9       30.89       -5.27     25.70 o 
 -16   7   9       75.68       51.13     24.30 o 
 -15   7   9       11.31       -4.69     24.89 o 
 -14   7   9      113.43       83.31     29.68 o 
 -13   7   9       95.60       99.14     24.61 o 
 -12   7   9       91.87       81.24     22.82 o 
 -11   7   9      134.61      175.00     24.54 o 
 -10   7   9      488.65      532.58     30.99 o 
  -9   7   9      276.42      269.89     29.99 o 
  -8   7   9      134.40      131.63     22.28 o 
  -7   7   9      133.89      147.07     21.80 o 
  -6   7   9        2.10      -10.98     17.26 o 
  -5   7   9       29.45       26.76     18.48 o 
  -4   7   9      844.12      842.21     33.08 o 
  -3   7   9       97.71       49.60     19.10 o 
  -2   7   9      387.29      408.75     28.21 o 
  -1   7   9     1206.08     1252.74     38.75 o 
   0   7   9        4.38      -16.69     20.15 o 
   1   7   9      479.50      480.04     31.58 o 
   2   7   9     1526.59     1518.10     50.45 o 
   3   7   9        7.16      -14.75     18.73 o 
   4   7   9     1589.73     1730.26     44.10 o 
   5   7   9      116.71      112.72     21.37 o 
   6   7   9      146.47      143.92     24.30 o 
   7   7   9       41.46       33.05     22.19 o 
   8   7   9      195.17      195.42     25.38 o 
   9   7   9       32.72       10.30     23.08 o 
  10   7   9       60.69       94.79     26.18 o 
  11   7   9        5.77       -3.39     25.61 o 
  12   7   9      640.66      701.98     44.41 o 
 -15   8   9      726.82      765.23     44.86 o 
 -14   8   9       19.07      -14.43     25.93 o 
 -13   8   9     2102.79     2233.13     80.71 o 
 -12   8   9        1.03        2.83     23.99 o 
 -11   8   9     1453.77     1468.42     48.21 o 
 -10   8   9     1167.83     1128.90     43.02 o 
  -9   8   9      936.00      989.56     40.32 o 
  -8   8   9     1336.91     1334.17     45.06 o 
  -7   8   9     2027.15     1964.59     81.29 o 
  -6   8   9      733.56      807.89     36.48 o 
  -5   8   9      810.71      867.38     36.99 o 
  -4   8   9      470.69      489.44     31.04 o 
  -3   8   9     2191.06     2105.19     57.59 o 
  -2   8   9      132.04      121.73     23.62 o 
  -1   8   9      913.93      978.81     38.22 o 
   0   8   9      726.52      812.50     36.41 o 
   1   8   9      572.42      639.01     33.78 o 
   2   8   9      494.96      565.89     32.97 o 
   3   8   9       81.40      102.16     26.62 o 
   4   8   9      715.45      703.38     41.47 o 
   5   8   9      301.82      326.09     28.35 o 
   6   8   9      452.08      439.62     31.14 o 
   7   8   9      401.06      423.96     33.97 o 
   8   8   9      216.25      250.03     33.65 o 
   9   8   9      151.09      138.54     28.83 o 
  10   8   9       36.06       12.71     27.83 o 
 -11   9   9        1.77       12.19     24.14 o 
 -10   9   9      145.03      166.43     30.87 o 
  -9   9   9       51.73       52.04     25.72 o 
  -8   9   9     1202.08     1318.34     49.37 o 
  -7   9   9      410.46      430.49     34.00 o 
  -6   9   9     1332.12     1433.68     48.86 o 
  -5   9   9       16.95       12.65     23.15 o 
  -4   9   9       68.81       55.45     24.16 o 
  -3   9   9      601.61      711.12     60.19 o 
  -2   9   9       52.45       21.04     23.15 o 
  -1   9   9      768.33      826.00     42.29 o 
   0   9   9       17.81       20.13     23.29 o 
   1   9   9      226.93      336.70     31.16 o 
   2   9   9        3.66      -12.02     23.05 o 
   3   9   9      946.49     1003.46     43.40 o 
   4   9   9        6.29       -6.75     24.02 o 
   5   9   9     1059.26     1181.07     46.72 o 
   6   9   9        8.20       19.66     26.70 o 
 -24   0  10     1095.24     1095.44     66.80 o 
 -23   0  10     1123.41     1193.08     99.52 o 
 -22   0  10      646.95      628.88     51.39 o 
 -21   0  10      923.60      953.79     56.89 o 
 -20   0  10      126.05      121.00     33.78 o 
 -19   0  10     2558.97     2656.60     84.40 o 
 -18   0  10     3636.63     3762.64     99.44 o 
 -17   0  10     6560.52     6047.71    132.72 o 
 -16   0  10     1993.26     1923.44     76.15 o 
 -15   0  10      515.15      506.51     31.50 o 
 -14   0  10      301.48      263.90     25.98 o 
 -13   0  10       10.37       -2.65     17.43 o 
 -12   0  10     3721.91     3612.28     73.02 o 
 -11   0  10     8595.80     8417.18    136.08 o 
 -10   0  10    12057.64    11856.54    159.53 o 
  -9   0  10     8864.69     8544.67    106.92 o 
  -8   0  10    12153.00    12199.31    142.72 o 
  -7   0  10     1834.53     1842.93     30.13 o 
  -6   0  10    12993.51    12784.54    221.82 o 
  -5   0  10     1345.61     1488.13     43.10 o 
  -4   0  10    13998.25    13649.32    227.89 o 
  -3   0  10     1048.02      999.61     30.16 o 
  -2   0  10     4413.30     4304.84    115.77 o 
  -1   0  10       47.88       45.85     14.86 o 
   0   0  10     8381.24     8480.35    155.18 o 
   1   0  10     3419.48     3452.89     54.11 o 
   2   0  10    19441.24    19456.64    207.03 o 
   3   0  10      210.59      225.80     13.28 o 
   4   0  10    14469.29    14420.85    190.91 o 
   5   0  10        3.45        3.51     18.45 o 
   6   0  10       16.42       -6.66     17.08 o 
   7   0  10     5014.10     4914.50     94.32 o 
   8   0  10      457.54      399.97     29.38 o 
   9   0  10     2507.53     2633.48     99.86 o 
  10   0  10     1160.38     1125.83     66.44 o 
  11   0  10      116.54      151.48     27.58 o 
  12   0  10     1260.91     1278.90     51.80 o 
  13   0  10     1147.54     1163.62     85.85 o 
  14   0  10      611.65      578.69     42.23 o 
  15   0  10     1750.44     1946.68     69.24 o 
  16   0  10      294.07      361.41     74.72 o 
  17   0  10     1670.58     1712.08     77.26 o 
  18   0  10      627.04      537.15     52.43 o 
 -24   1  10      245.01      185.96     29.49 o 
 -23   1  10       99.58      126.09     26.28 o 
 -22   1  10      174.48      187.43     27.36 o 
 -21   1  10      132.04      136.22     25.86 o 
 -20   1  10      518.61      526.82     38.85 o 
 -19   1  10      127.52       87.83     21.78 o 
 -18   1  10      240.67      221.36     24.05 o 
 -17   1  10        9.42       11.03     16.28 o 
 -16   1  10      154.54      131.84     18.40 o 
 -15   1  10        4.15       -0.29     13.69 o 
 -14   1  10     5376.68     4962.28     67.14 o 
 -13   1  10     2767.53     2731.00     48.49 o 
 -12   1  10      409.61      385.21     16.40 o 
 -11   1  10       99.86      102.88     10.21 o 
 -10   1  10        5.83       -4.93      9.73 o 
  -9   1  10      733.83      735.77     21.72 o 
  -8   1  10       45.68       46.13     14.94 o 
  -7   1  10     4088.98     4028.07     48.31 o 
  -6   1  10      727.55      707.66     19.93 o 
  -5   1  10     1298.96     1238.60     25.14 o 
  -4   1  10       37.17       55.65     10.50 o 
  -3   1  10     4081.89     4051.58     49.04 o 
  -2   1  10        4.82        8.10      8.62 o 
  -1   1  10     2316.70     2328.28     33.68 o 
   0   1  10      771.75      848.19     21.70 o 
   1   1  10      165.90      180.96     10.89 o 
   2   1  10       35.71       46.96     10.75 o 
   3   1  10        5.17        8.55     14.07 o 
   4   1  10      418.98      454.00     19.70 o 
   5   1  10      101.71      126.27      9.13 o 
   6   1  10      194.90      188.18     14.02 o 
   7   1  10     1019.93     1070.15     27.66 o 
   8   1  10      170.96      188.64     16.97 o 
   9   1  10      310.49      295.39     21.56 o 
  10   1  10      581.27      569.84     24.89 o 
  11   1  10      287.76      267.25     21.79 o 
  12   1  10      123.49      171.74     20.88 o 
  13   1  10      169.27      148.62     21.17 o 
  14   1  10       23.66       18.98     19.28 o 
  15   1  10      128.26      123.24     24.46 o 
  16   1  10       71.05       92.13     24.95 o 
  17   1  10        2.77       20.51     23.59 o 
  18   1  10      316.75      358.95     36.25 o 
 -24   2  10      151.24      124.83     28.43 o 
 -23   2  10        4.01        2.16     23.15 o 
 -22   2  10      434.77      387.93     31.92 o 
 -21   2  10       22.72       39.55     22.51 o 
 -20   2  10       63.47      100.53     23.32 o 
 -19   2  10      232.01      217.59     24.45 o 
 -18   2  10      561.10      565.12     29.89 o 
 -17   2  10      414.50      426.63     25.89 o 
 -16   2  10       23.20       48.45     16.37 o 
 -15   2  10       34.70       18.78     14.99 o 
 -14   2  10        0.60       19.44     12.63 o 
 -13   2  10       35.08       11.66      9.82 o 
 -12   2  10     1695.09     1694.24     34.12 o 
 -11   2  10     3698.73     3456.64     56.11 o 
 -10   2  10     3461.53     3381.29     53.90 o 
  -9   2  10     3993.20     3887.42     52.11 o 
  -8   2  10     3346.41     3203.16     56.79 o 
  -7   2  10      130.28      131.95     18.10 o 
  -6   2  10     7304.97     7142.37     93.67 o 
  -5   2  10     1045.59     1040.24     28.80 o 
  -4   2  10     3576.79     3508.20     55.22 o 
  -3   2  10       38.09       22.66     13.23 o 
  -2   2  10     3786.46     3653.89     56.90 o 
  -1   2  10      345.94      308.02     19.09 o 
   0   2  10      594.84      662.83     24.37 o 
   1   2  10      261.47      289.03     19.01 o 
   2   2  10     4977.08     4891.23     72.38 o 
   3   2  10      782.18      843.35     27.29 o 
   4   2  10     6744.63     6439.29     81.81 o 
   5   2  10       95.91       87.66     14.80 o 
   6   2  10       15.58       24.98     15.21 o 
   7   2  10       18.98       42.52     10.26 o 
   8   2  10      639.06      594.56     24.66 o 
   9   2  10      249.59      263.02     19.81 o 
  10   2  10      291.59      304.22     20.97 o 
  11   2  10        6.85        7.48     16.04 o 
  12   2  10       12.87        6.97     17.24 o 
  13   2  10      288.05      311.89     35.74 o 
  14   2  10       36.85       18.35     20.01 o 
  15   2  10      836.03      762.19     37.04 o 
  16   2  10      195.08      208.29     27.65 o 
  17   2  10      288.63      288.39     30.80 o 
  18   2  10      150.08       99.23     27.00 o 
 -23   3  10      112.81      124.35     27.18 o 
 -22   3  10      585.79      645.94     36.36 o 
 -21   3  10     1008.34      972.33     40.04 o 
 -20   3  10      542.01      575.98     32.49 o 
 -19   3  10        7.31       -6.05     18.19 o 
 -18   3  10       17.09        6.79     17.09 o 
 -17   3  10      291.57      251.80     21.46 o 
 -16   3  10     1164.49     1126.81     58.71 o 
 -15   3  10      883.16      859.96     26.86 o 
 -14   3  10     3732.88     3607.17     62.69 o 
 -13   3  10      990.53     1030.47     37.02 o 
 -12   3  10      560.00      550.73     25.20 o 
 -11   3  10      890.53      938.08     26.49 o 
 -10   3  10     3098.87     3049.54     52.19 o 
  -9   3  10      971.20     1024.85     43.18 o 
  -8   3  10     1239.31     1282.73     37.68 o 
  -7   3  10     2684.40     2660.70     53.74 o 
  -6   3  10     6014.62     5852.02     89.25 o 
  -5   3  10      603.74      549.52     26.79 o 
  -4   3  10     1662.00     1629.86     40.55 o 
  -3   3  10     2998.33     2826.25     56.25 o 
  -2   3  10      908.10      843.36     30.38 o 
  -1   3  10     6304.56     6211.98     87.67 o 
   0   3  10      239.03      220.99     19.92 o 
   1   3  10     1505.83     1518.54     47.34 o 
   2   3  10      146.05      153.64     18.89 o 
   3   3  10      330.35      382.20     17.58 o 
   4   3  10      979.30      974.21     27.65 o 
   5   3  10      819.09      885.24     31.44 o 
   6   3  10       33.85       24.78     14.98 o 
   7   3  10     4895.06     4961.47     73.74 o 
   8   3  10     1179.80     1094.67     48.13 o 
   9   3  10      363.45      401.85     22.16 o 
  10   3  10     1443.60     1486.90     40.85 o 
  11   3  10       38.30       67.28     16.96 o 
  12   3  10      731.16      794.07     29.55 o 
  13   3  10       54.77       49.38     19.26 o 
  14   3  10      132.24      128.51     23.22 o 
  15   3  10      256.70      239.79     27.46 o 
  16   3  10        7.84       53.40     23.83 o 
  17   3  10       29.39       25.59     24.19 o 
 -22   4  10       46.25       76.21     24.84 o 
 -21   4  10      472.23      548.30     31.45 o 
 -20   4  10        5.40       -3.07     19.79 o 
 -19   4  10     1100.65     1121.84     37.04 o 
 -18   4  10      237.02      229.82     21.74 o 
 -17   4  10     1258.13     1224.57     34.51 o 
 -16   4  10      117.35      108.44     19.65 o 
 -15   4  10      540.69      513.47     31.66 o 
 -14   4  10      137.27       93.24     21.86 o 
 -13   4  10      463.35      484.25     25.49 o 
 -12   4  10      251.25      261.04     28.38 o 
 -11   4  10      752.10      840.88     30.13 o 
 -10   4  10      124.45      146.58     18.61 o 
  -9   4  10      778.42      824.48     27.22 o 
  -8   4  10       24.74       53.48     18.73 o 
  -7   4  10      630.37      680.46     44.48 o 
  -6   4  10      667.16      713.73     31.99 o 
  -5   4  10      449.95      427.22     26.69 o 
  -4   4  10      503.24      536.43     28.15 o 
  -3   4  10      685.40      657.70     31.01 o 
  -2   4  10       25.57       -0.63     17.12 o 
  -1   4  10       83.92      119.25     20.38 o 
   0   4  10      266.04      293.08     24.58 o 
   1   4  10      258.68      232.36     23.60 o 
   2   4  10      247.85      277.61     23.27 o 
   3   4  10      564.21      630.94     32.05 o 
   4   4  10       11.67       22.52     13.88 o 
   5   4  10     2037.96     1884.44     42.99 o 
   6   4  10      378.42      356.11     23.86 o 
   7   4  10      444.21      411.64     25.95 o 
   8   4  10      121.41      120.93     21.38 o 
   9   4  10      170.80      193.13     23.50 o 
  10   4  10     1447.89     1448.18     44.12 o 
  11   4  10       51.69       46.45     15.22 o 
  12   4  10     1081.47     1072.39     32.60 o 
  13   4  10       30.79       29.65     18.24 o 
  14   4  10      163.20      158.68     22.97 o 
  15   4  10      186.33      175.82     24.49 o 
  16   4  10       24.04        7.61     22.95 o 
 -21   5  10      391.81      367.04     28.08 o 
 -20   5  10      149.87      176.28     22.98 o 
 -19   5  10        2.16      -15.12     17.21 o 
 -18   5  10     1141.08     1078.81     40.97 o 
 -17   5  10      383.97      404.08     24.95 o 
 -16   5  10      413.23      419.41     32.99 o 
 -15   5  10       13.03       19.70     21.94 o 
 -14   5  10       45.61       45.87     19.45 o 
 -13   5  10       70.52       59.82     21.55 o 
 -12   5  10     1294.33     1377.04     54.80 o 
 -11   5  10       21.61        9.08     18.74 o 
 -10   5  10     1019.59     1042.57     36.97 o 
  -9   5  10        6.06       -5.10     16.15 o 
  -8   5  10      378.90      414.03     34.20 o 
  -7   5  10      298.81      314.81     29.98 o 
  -6   5  10     2484.39     2444.11     62.24 o 
  -5   5  10       14.63      -16.65     20.34 o 
  -4   5  10       50.66       66.88     21.88 o 
  -3   5  10      887.76      947.49     55.26 o 
  -2   5  10       49.29       10.29     20.26 o 
  -1   5  10      375.50      348.80     43.62 o 
   0   5  10        0.18        5.98     19.58 o 
   1   5  10      127.04      131.91     24.89 o 
   2   5  10      705.90      700.02     27.36 o 
   3   5  10     1656.44     1517.87     41.11 o 
   4   5  10     1370.16     1340.03     42.40 o 
   5   5  10       27.46       54.57     18.77 o 
   6   5  10      513.94      523.64     29.21 o 
   7   5  10       44.38       83.99     20.91 o 
   8   5  10      234.02      227.18     25.01 o 
   9   5  10      158.06      181.37     26.44 o 
  10   5  10       12.99       -6.73     20.85 o 
  11   5  10      273.13      284.44     29.28 o 
  12   5  10      112.07      134.06     26.86 o 
  13   5  10        0.32        7.75     21.25 o 
  14   5  10      166.02      160.72     24.79 o 
  15   5  10       90.56       67.27     22.01 o 
 -19   6  10      365.45      314.59     38.25 o 
 -18   6  10      790.25      848.18     62.10 o 
 -17   6  10     1107.63     1140.71     49.07 o 
 -16   6  10        7.60       31.44     24.87 o 
 -15   6  10       13.42       -8.67     20.65 o 
 -14   6  10      517.68      570.74     48.99 o 
 -13   6  10        2.97      -21.17     21.17 o 
 -12   6  10      432.82      451.76     32.19 o 
 -11   6  10     1381.46     1425.23     45.80 o 
 -10   6  10       29.86       15.51     20.70 o 
  -9   6  10     1048.13      998.91     37.64 o 
  -8   6  10        5.86        3.69     18.15 o 
  -7   6  10      608.24      609.03     46.56 o 
  -6   6  10      268.51      292.08     23.30 o 
  -5   6  10      334.42      322.22     32.13 o 
  -4   6  10      406.74      388.76     33.27 o 
  -3   6  10      516.27      509.98     39.23 o 
  -2   6  10      370.95      366.54     32.74 o 
  -1   6  10      246.69      232.68     29.82 o 
   0   6  10      477.83      447.74     24.93 o 
   1   6  10       88.92      110.69     19.96 o 
   2   6  10      476.76      552.02     52.14 o 
   3   6  10       45.83       38.54     19.86 o 
   4   6  10     1653.92     1725.72     49.00 o 
   5   6  10      252.68      196.42     25.08 o 
   6   6  10       37.66        1.06     19.71 o 
   7   6  10      546.62      616.75     33.54 o 
   8   6  10      137.66      111.79     24.68 o 
   9   6  10       80.32      101.45     24.41 o 
  10   6  10     1573.05     1761.03     57.09 o 
  11   6  10        2.16        7.65     35.09 o 
  12   6  10     1812.86     1910.87     61.86 o 
  13   6  10       73.19       72.94     28.95 o 
 -17   7  10       20.15       11.47     27.13 o 
 -16   7  10     1303.34     1376.76     48.46 o 
 -15   7  10      466.17      497.77     39.03 o 
 -14   7  10     3516.23     3827.56    104.67 o 
 -13   7  10       14.03      -13.25     23.71 o 
 -12   7  10     2343.98     2372.92     63.02 o 
 -11   7  10        6.69       25.28     22.81 o 
 -10   7  10      726.10      736.28     38.00 o 
  -9   7  10      841.32      775.33     37.59 o 
  -8   7  10      347.84      357.84     34.50 o 
  -7   7  10       50.50       41.93     19.50 o 
  -6   7  10     1685.90     1647.88     48.53 o 
  -5   7  10     2244.48     2207.60     50.81 o 
  -4   7  10       34.99       24.30     22.10 o 
  -3   7  10     1819.61     1830.96     46.09 o 
  -2   7  10      452.88      433.42     27.42 o 
  -1   7  10     2031.77     2186.40     50.56 o 
   0   7  10        8.00      -17.90     17.90 o 
   1   7  10     2490.33     2642.44     56.67 o 
   2   7  10      233.50      223.14     24.43 o 
   3   7  10      862.79      878.22     39.39 o 
   4   7  10      341.30      374.90     30.83 o 
   5   7  10     1431.71     1396.51     51.07 o 
   6   7  10     1504.22     1487.20     66.78 o 
   7   7  10     2934.07     3067.13     98.55 o 
   8   7  10      688.31      713.24     38.25 o 
   9   7  10     1001.45     1004.54     44.02 o 
  10   7  10     1707.76     1792.54     69.53 o 
  11   7  10      539.86      560.71     41.43 o 
 -14   8  10      498.18      519.74     40.32 o 
 -13   8  10      959.63     1032.34     48.60 o 
 -12   8  10      438.58      502.97     38.21 o 
 -11   8  10       69.37       43.67     26.21 o 
 -10   8  10      117.47      185.28     35.64 o 
  -9   8  10      237.63      194.19     28.86 o 
  -8   8  10     1342.51     1366.87     49.78 o 
  -7   8  10      220.00      234.16     30.32 o 
  -6   8  10     1498.52     1608.39     48.02 o 
  -5   8  10      591.73      600.00     40.71 o 
  -4   8  10      153.79      130.50     23.87 o 
  -3   8  10       11.59       16.82     21.02 o 
  -2   8  10     1696.51     1756.65     75.56 o 
  -1   8  10       37.03       -8.41     25.65 o 
   0   8  10     1440.26     1469.48     50.34 o 
   1   8  10      261.90      315.02     31.34 o 
   2   8  10       80.56      101.77     26.50 o 
   3   8  10       26.96       50.40     25.07 o 
   4   8  10      115.54      112.09     27.27 o 
   5   8  10       16.22       17.18     24.94 o 
   6   8  10      160.00      187.71     30.22 o 
   7   8  10       25.07      -11.05     25.12 o 
   8   8  10      263.73      327.31     33.11 o 
 -10   9  10        9.57      -26.28     26.28 o 
  -9   9  10        0.75        2.82     25.48 o 
  -8   9  10      123.84      124.28     28.80 o 
  -7   9  10      382.22      425.73     44.56 o 
  -6   9  10       86.86       78.04     28.38 o 
  -5   9  10      173.23      177.13     46.25 o 
  -4   9  10       12.86       63.99     27.07 o 
  -3   9  10      568.87      519.07     38.08 o 
  -2   9  10      228.88      203.39     30.73 o 
  -1   9  10      577.59      664.46     41.27 o 
   0   9  10      159.66      179.86     34.31 o 
   1   9  10       78.28       98.95     28.00 o 
   2   9  10       79.97       97.96     28.44 o 
   3   9  10        1.38       35.22     27.15 o 
   4   9  10      593.70      648.10     49.78 o 
 -23   1  11      115.79      105.81     32.86 o 
 -22   1  11     1005.96      954.55     40.96 o 
 -21   1  11      430.61      372.95     29.71 o 
 -20   1  11      286.53      265.26     26.20 o 
 -19   1  11     2013.16     2039.38     60.62 o 
 -18   1  11      747.45      735.20     35.17 o 
 -17   1  11     3277.10     3286.61     58.06 o 
 -16   1  11     3703.03     3745.86     57.67 o 
 -15   1  11        8.97       35.18     14.22 o 
 -14   1  11     3245.40     3120.11     48.60 o 
 -13   1  11       18.37       11.48     11.73 o 
 -12   1  11     2955.40     2911.25     42.62 o 
 -11   1  11     7636.10     7622.23    106.04 o 
 -10   1  11     1604.95     1651.80     54.29 o 
  -9   1  11     3277.64     3183.75     53.85 o 
  -8   1  11      577.64      587.79     22.10 o 
  -7   1  11        7.42       11.87      9.90 o 
  -6   1  11      142.44      131.88     13.85 o 
  -5   1  11     1203.86     1224.21     28.48 o 
  -4   1  11      100.78      115.23     12.98 o 
  -3   1  11     1907.75     1886.12     32.98 o 
  -2   1  11        6.34        6.98     11.33 o 
  -1   1  11     1534.58     1499.51     32.52 o 
   0   1  11     3037.83     3031.41     51.25 o 
   1   1  11      664.99      659.84     28.23 o 
   2   1  11     8440.31     8480.91    113.18 o 
   3   1  11     2962.38     2824.18     51.43 o 
   4   1  11     3888.53     3944.25     70.14 o 
   5   1  11       30.21       34.84     16.66 o 
   6   1  11      541.52      564.31     16.68 o 
   7   1  11     1811.19     1808.46     40.18 o 
   8   1  11     1945.31     2049.65     39.70 o 
   9   1  11      342.03      339.46     21.95 o 
  10   1  11     7407.79     7343.42    107.28 o 
  11   1  11      113.92      121.87     20.31 o 
  12   1  11     5602.56     5761.20     83.79 o 
  13   1  11      541.69      608.91     29.33 o 
  14   1  11     2131.80     2119.52     60.06 o 
  15   1  11      345.90      365.08     28.84 o 
  16   1  11      755.97      754.86     38.71 o 
  17   1  11       36.48        3.70     26.57 o 
 -23   2  11       10.77       24.55     23.27 o 
 -22   2  11      339.00      262.87     27.85 o 
 -21   2  11      619.55      612.02     43.10 o 
 -20   2  11      356.29      363.62     28.11 o 
 -19   2  11     1086.93     1090.70     38.22 o 
 -18   2  11      303.91      311.98     22.63 o 
 -17   2  11      955.32      924.72     30.69 o 
 -16   2  11     2496.07     2502.07     60.14 o 
 -15   2  11       11.76        3.98     12.59 o 
 -14   2  11     7409.57     7267.94    133.13 o 
 -13   2  11      136.70      121.83     19.85 o 
 -12   2  11      360.68      341.03     23.33 o 
 -11   2  11      459.14      408.77     23.48 o 
 -10   2  11      389.08      401.68     20.46 o 
  -9   2  11       59.36      115.51     15.23 o 
  -8   2  11     3102.10     2914.61     55.81 o 
  -7   2  11       10.59       -9.41     14.82 o 
  -6   2  11     8341.46     8046.77    112.90 o 
  -5   2  11      128.77      182.48     27.50 o 
  -4   2  11      149.37      146.99     17.77 o 
  -3   2  11     6096.52     5910.22     88.30 o 
  -2   2  11       45.56       22.30     15.13 o 
  -1   2  11     1884.55     1809.04     53.93 o 
   0   2  11     1963.28     1879.27     53.98 o 
   1   2  11       16.35       16.93     15.80 o 
   2   2  11        3.19       -9.59     10.14 o 
   3   2  11      715.28      738.05     26.10 o 
   4   2  11      538.41      546.54     24.90 o 
   5   2  11     2771.13     2736.32     54.53 o 
   6   2  11      690.42      632.32     42.77 o 
   7   2  11     2873.11     2895.15     62.31 o 
   8   2  11       32.04       30.11     14.61 o 
   9   2  11     1261.63     1209.10     35.25 o 
  10   2  11     1455.08     1383.00     34.60 o 
  11   2  11      420.67      415.11     24.06 o 
  12   2  11      416.19      460.67     28.18 o 
  13   2  11     1774.60     1802.92     46.67 o 
  14   2  11      107.36      129.46     23.57 o 
  15   2  11     1208.15     1201.53     46.13 o 
  16   2  11       82.63       66.05     24.07 o 
 -22   3  11       29.35       26.87     22.52 o 
 -21   3  11       51.02       57.26     21.87 o 
 -20   3  11      164.80      158.46     37.30 o 
 -19   3  11       68.91       91.22     20.36 o 
 -18   3  11      239.09      217.97     21.38 o 
 -17   3  11       64.88       66.43     16.15 o 
 -16   3  11      848.79      869.15     51.36 o 
 -15   3  11      158.82      135.98     26.34 o 
 -14   3  11      823.98      810.25     42.11 o 
 -13   3  11       99.03       85.80     19.47 o 
 -12   3  11       54.60       48.65     17.60 o 
 -11   3  11      399.58      387.02     20.55 o 
 -10   3  11     1979.10     2022.92     43.93 o 
  -9   3  11      429.31      395.98     28.20 o 
  -8   3  11      280.14      251.40     24.55 o 
  -7   3  11       62.32       69.49     19.65 o 
  -6   3  11      542.74      560.77     32.02 o 
  -5   3  11     1114.39     1133.96     35.62 o 
  -4   3  11      739.73      761.81     36.98 o 
  -3   3  11      751.36      744.44     28.13 o 
  -2   3  11       30.90       42.20     20.51 o 
  -1   3  11     2238.08     2256.63     47.00 o 
   0   3  11     1744.57     1597.07     48.42 o 
   1   3  11      105.15      128.04     20.13 o 
   2   3  11      438.20      446.68     31.80 o 
   3   3  11       20.94       46.69     13.11 o 
   4   3  11      550.01      500.99     23.41 o 
   5   3  11       79.19       61.82     17.52 o 
   6   3  11      523.88      453.34     40.34 o 
   7   3  11       80.27      101.75     20.99 o 
   8   3  11      328.62      312.02     27.20 o 
   9   3  11        5.88      -12.51     19.95 o 
  10   3  11       90.88       90.79     17.95 o 
  11   3  11      245.16      249.89     19.46 o 
  12   3  11      378.44      377.02     23.86 o 
  13   3  11       43.16       32.88     18.66 o 
  14   3  11      805.69      763.69     34.40 o 
  15   3  11      406.12      375.17     29.57 o 
  16   3  11        0.42       10.08     26.72 o 
 -22   4  11      270.64      303.35     28.57 o 
 -21   4  11       51.95       37.85     21.15 o 
 -20   4  11      457.31      467.09     27.65 o 
 -19   4  11      611.30      692.00     46.62 o 
 -18   4  11       25.29       30.11     19.54 o 
 -17   4  11      212.57      176.40     29.13 o 
 -16   4  11     1100.67     1064.16     45.53 o 
 -15   4  11      105.67      108.32     25.69 o 
 -14   4  11     1456.81     1447.59     48.07 o 
 -13   4  11      119.75      136.59     20.65 o 
 -12   4  11       91.15       76.22     19.87 o 
 -11   4  11      229.99      241.35     22.31 o 
 -10   4  11     1602.93     1527.13     40.10 o 
  -9   4  11       88.31       93.36     21.14 o 
  -8   4  11     2129.91     2093.67     71.94 o 
  -7   4  11      971.91      898.05     35.65 o 
  -6   4  11     3874.73     3658.18     70.99 o 
  -5   4  11      212.58      215.36     23.64 o 
  -4   4  11     1303.63     1298.62     40.40 o 
  -3   4  11     2350.65     2243.45     53.93 o 
  -2   4  11      386.85      400.89     26.71 o 
  -1   4  11     2937.18     2694.56     58.33 o 
   0   4  11       34.18       11.44     17.27 o 
   1   4  11       31.02       38.45     18.17 o 
   2   4  11       42.33       42.01     19.03 o 
   3   4  11       22.32       18.44     13.86 o 
   4   4  11      300.48      342.99     28.58 o 
   5   4  11     1307.73     1356.39     49.91 o 
   6   4  11       38.45       38.44     18.58 o 
   7   4  11     1146.15     1127.92     40.07 o 
   8   4  11      147.64      135.70     23.64 o 
   9   4  11        2.92        6.33     20.91 o 
  10   4  11     1028.98      982.12     51.13 o 
  11   4  11        4.12      -23.41     24.44 o 
  12   4  11       82.48      147.54     29.44 o 
  13   4  11      314.01      349.82     33.25 o 
  14   4  11      247.22      257.94     31.50 o 
  15   4  11       26.66       22.53     20.74 o 
 -20   5  11        1.00      -11.87     30.38 o 
 -19   5  11      826.88      880.25     48.64 o 
 -18   5  11      412.53      401.22     37.85 o 
 -17   5  11      625.92      635.96     40.99 o 
 -16   5  11      413.82      440.84     36.21 o 
 -15   5  11      602.20      677.46     41.51 o 
 -14   5  11      148.13      157.99     23.47 o 
 -13   5  11     1227.13     1262.55     46.88 o 
 -12   5  11     1449.60     1441.72     45.25 o 
 -11   5  11     4934.85     4951.22     85.20 o 
 -10   5  11       50.44       41.16     22.56 o 
  -9   5  11     2095.06     2072.06     47.98 o 
  -8   5  11     2392.28     2446.29     68.20 o 
  -7   5  11      486.35      494.43     34.40 o 
  -6   5  11     3531.51     3490.80    139.26 o 
  -5   5  11      573.42      585.31     39.77 o 
  -4   5  11     1162.27     1111.11     44.54 o 
  -3   5  11     6066.01     6024.12    117.53 o 
  -2   5  11       47.28        8.57     22.59 o 
  -1   5  11       54.57       20.24     21.85 o 
   0   5  11      579.88      568.05     34.91 o 
   1   5  11      134.83      127.02     25.54 o 
   2   5  11     1093.88     1141.80     42.86 o 
   3   5  11        1.51      -12.12     15.07 o 
   4   5  11      112.35      122.67     19.93 o 
   5   5  11       19.64       35.92     20.76 o 
   6   5  11      235.11      260.47     26.58 o 
   7   5  11       48.29       24.92     21.79 o 
   8   5  11       16.83      -10.25     20.64 o 
   9   5  11       49.64       25.85     22.96 o 
  10   5  11      334.56      396.66     58.42 o 
  11   5  11        0.81      -22.19     22.19 o 
  12   5  11       26.04       38.52     27.96 o 
  13   5  11     1071.37     1100.61     58.09 o 
  14   5  11        6.41        0.04     34.66 o 
 -19   6  11       11.85       33.68     29.94 o 
 -18   6  11      127.05      110.41     31.30 o 
 -17   6  11       28.87      -26.83     26.83 o 
 -16   6  11      164.05      184.34     31.87 o 
 -15   6  11        0.18      -11.36     21.92 o 
 -14   6  11      119.53      121.66     27.43 o 
 -13   6  11      213.88      200.71     27.17 o 
 -12   6  11     1429.44     1503.21     48.45 o 
 -11   6  11      139.05      142.26     24.53 o 
 -10   6  11     1374.01     1511.42     46.74 o 
  -9   6  11       52.19       51.37     20.88 o 
  -8   6  11      421.42      447.49     36.39 o 
  -7   6  11       16.44       26.63     24.75 o 
  -6   6  11     1090.70     1076.32     47.40 o 
  -5   6  11      814.92      835.00     42.74 o 
  -4   6  11     1388.00     1470.41     53.43 o 
  -3   6  11      414.31      356.98     33.69 o 
  -2   6  11     3840.83     3883.52     86.70 o 
  -1   6  11      334.63      357.77     37.41 o 
   0   6  11     1519.81     1595.63     83.07 o 
   1   6  11      144.40      140.40     29.04 o 
   2   6  11      670.58      715.11     32.43 o 
   3   6  11       61.39       84.24     21.35 o 
   4   6  11      328.78      333.66     26.88 o 
   5   6  11      506.75      511.08     31.14 o 
   6   6  11       25.20       -8.16     20.10 o 
   7   6  11      491.56      515.21     37.00 o 
   8   6  11       24.15       11.66     24.71 o 
   9   6  11      507.33      424.52     35.33 o 
  10   6  11        1.21       -1.16     25.53 o 
  11   6  11      101.65      158.18     32.94 o 
  12   6  11       53.73       74.24     31.51 o 
 -16   7  11      145.69      131.50     27.67 o 
 -15   7  11      543.45      568.81     39.35 o 
 -14   7  11      746.81      722.50     41.91 o 
 -13   7  11       24.28       53.46     25.31 o 
 -12   7  11      712.01      900.05     42.21 o 
 -11   7  11      915.99      957.86     42.33 o 
 -10   7  11      480.39      514.35     34.28 o 
  -9   7  11      167.27      145.90     29.44 o 
  -8   7  11       17.42        3.76     20.90 o 
  -7   7  11      401.52      468.16     44.95 o 
  -6   7  11      702.27      738.59     45.00 o 
  -5   7  11        3.64      -16.37     24.49 o 
  -4   7  11       22.25       55.97     27.91 o 
  -3   7  11      685.28      648.83     45.53 o 
  -2   7  11        4.38      -23.88     24.41 o 
  -1   7  11        9.45       34.26     26.75 o 
   0   7  11        7.16        0.70     32.60 o 
   1   7  11      144.85      141.42     24.09 o 
   2   7  11      256.66      263.83     28.36 o 
   3   7  11       56.36       90.24     23.94 o 
   4   7  11      123.40      162.25     27.02 o 
   5   7  11       29.93       15.66     22.21 o 
   6   7  11      889.91      955.49     46.85 o 
   7   7  11       87.17      109.34     26.33 o 
   8   7  11       42.51       37.06     26.65 o 
   9   7  11      148.12      102.22     27.33 o 
  10   7  11       19.74       18.06     29.56 o 
 -13   8  11       29.47      -20.26     26.41 o 
 -12   8  11      525.05      574.49     39.92 o 
 -11   8  11        0.21       28.33     25.31 o 
 -10   8  11       66.53       53.89     26.11 o 
  -9   8  11        1.54       19.88     24.50 o 
  -8   8  11     1582.12     1689.43     62.46 o 
  -7   8  11      158.61      167.57     51.41 o 
  -6   8  11     1340.42     1492.29     50.92 o 
  -5   8  11      700.11      657.96     47.37 o 
  -4   8  11     1697.60     1640.77     52.35 o 
  -3   8  11     2012.79     2068.93     85.09 o 
  -2   8  11      951.68      918.55     42.07 o 
  -1   8  11      324.41      356.86     35.19 o 
   0   8  11     1093.49     1167.73     46.44 o 
   1   8  11       54.45      126.98     26.86 o 
   2   8  11      698.64      788.48     41.79 o 
   3   8  11       10.93       17.46     25.10 o 
   4   8  11        8.91        5.11     25.22 o 
   5   8  11     1104.10     1286.41     60.66 o 
   6   8  11      486.71      466.29     36.63 o 
  -7   9  11      178.04      175.96     31.18 o 
  -6   9  11      162.79      137.52     30.07 o 
  -5   9  11       31.51       25.85     31.89 o 
  -4   9  11       10.50       63.08     27.56 o 
  -3   9  11      102.10      104.46     28.09 o 
  -2   9  11      554.62      520.77     39.00 o 
  -1   9  11      422.05      464.25     38.15 o 
   0   9  11      302.42      340.55     35.37 o 
   1   9  11      247.79      198.60     48.69 o 
 -23   0  12       37.20       14.37     32.56 o 
 -22   0  12      356.66      335.56     41.67 o 
 -21   0  12        3.47      -11.89     31.34 o 
 -20   0  12      512.42      504.24     42.20 o 
 -19   0  12      298.32      356.18     59.94 o 
 -18   0  12      102.90      149.29     30.77 o 
 -17   0  12       11.95       37.11     22.90 o 
 -16   0  12      124.86      155.87     24.62 o 
 -15   0  12      650.16      686.89     42.81 o 
 -14   0  12       19.74        8.57     18.27 o 
 -13   0  12      250.84      285.20     23.27 o 
 -12   0  12      223.04      195.72     19.41 o 
 -11   0  12     8084.70     7865.60    109.96 o 
 -10   0  12      336.35      331.91     51.73 o 
  -9   0  12     3282.10     3356.16    102.87 o 
  -8   0  12        1.88        3.99     24.85 o 
  -7   0  12      143.64      155.81     28.93 o 
  -6   0  12       81.72       19.95     49.97 o 
  -5   0  12      189.25      241.33     29.47 o 
  -4   0  12     2378.08     2257.90    106.18 o 
  -3   0  12     6517.72     6596.22    252.24 o 
  -2   0  12     5028.22     4541.20    121.30 o 
  -1   0  12     1183.47     1143.07     83.12 o 
   0   0  12     4731.73     4987.91    132.77 o 
   1   0  12     2862.78     2858.34     91.67 o 
   2   0  12        4.47       -1.82     40.36 o 
   3   0  12     3858.10     3874.27     84.42 o 
   4   0  12     1111.42     1073.17     26.30 o 
   5   0  12      577.59      530.09     26.26 o 
   6   0  12      826.33      817.61     33.33 o 
   7   0  12      179.95      162.22     23.18 o 
   8   0  12        9.18       -3.08     20.74 o 
   9   0  12     2642.83     2522.40     66.56 o 
  10   0  12       11.35        3.26     23.46 o 
  11   0  12      118.99      163.73     28.14 o 
  12   0  12      877.54      837.99     53.55 o 
  13   0  12      152.15      136.80     31.24 o 
  14   0  12      101.72      144.84     32.43 o 
  15   0  12      109.85       71.89     30.26 o 
  16   0  12      209.87      170.21     38.42 o 
 -23   1  12       75.02       40.53     24.01 o 
 -22   1  12        0.18       15.30     21.87 o 
 -21   1  12      834.73      882.41     54.98 o 
 -20   1  12       33.87       58.73     20.57 o 
 -19   1  12      205.37      219.36     23.15 o 
 -18   1  12      600.88      604.15     28.75 o 
 -17   1  12      225.24      214.82     34.17 o 
 -16   1  12     1213.48     1268.93     36.23 o 
 -15   1  12      116.49      147.67     15.51 o 
 -14   1  12     2404.95     2327.50     52.41 o 
 -13   1  12       56.42       23.93     16.65 o 
 -12   1  12       44.42       45.57     16.46 o 
 -11   1  12       36.97       29.64     17.33 o 
 -10   1  12       76.26       89.94     15.71 o 
  -9   1  12        4.45       17.21     13.31 o 
  -8   1  12     1727.39     1741.15     36.01 o 
  -7   1  12       87.44      109.77     11.90 o 
  -6   1  12     2712.30     2801.88     47.02 o 
  -5   1  12      117.03       93.41     12.49 o 
  -4   1  12      231.48      222.82     14.34 o 
  -3   1  12     2267.96     2211.88     51.47 o 
  -2   1  12      731.13      782.48     32.30 o 
  -1   1  12       77.17       90.35     13.54 o 
   0   1  12       73.61      106.39     12.03 o 
   1   1  12      212.83      214.88     17.62 o 
   2   1  12     2246.07     2304.15     47.46 o 
   3   1  12     2478.41     2531.57     48.67 o 
   4   1  12       29.09       17.60     15.45 o 
   5   1  12       53.56       38.27     16.70 o 
   6   1  12     1138.25     1098.36     35.57 o 
   7   1  12      169.56      182.64     17.88 o 
   8   1  12      397.48      377.64     19.14 o 
   9   1  12      614.69      580.04     24.00 o 
  10   1  12      246.86      251.63     20.33 o 
  11   1  12      181.95      170.85     20.19 o 
  12   1  12       83.25       54.07     18.84 o 
  13   1  12      831.17      768.50     31.60 o 
  14   1  12       13.46       -5.43     18.65 o 
  15   1  12      143.44      155.79     24.47 o 
  16   1  12       25.01       33.01     23.10 o 
 -22   2  12       28.36       25.08     22.19 o 
 -21   2  12       64.68       77.94     22.24 o 
 -20   2  12     1182.22     1192.14     43.62 o 
 -19   2  12        0.24       -6.37     17.76 o 
 -18   2  12      100.72      128.91     18.25 o 
 -17   2  12        0.17       -0.80     14.05 o 
 -16   2  12       12.22        9.58     15.72 o 
 -15   2  12      591.53      600.74     30.71 o 
 -14   2  12      471.35      417.66     26.99 o 
 -13   2  12       19.26        8.49     17.12 o 
 -12   2  12       12.48       17.28     16.54 o 
 -11   2  12      217.15      277.38     21.43 o 
 -10   2  12        0.52       -7.03     14.73 o 
  -9   2  12      655.72      596.77     24.26 o 
  -8   2  12      330.56      319.44     24.91 o 
  -7   2  12        4.83        3.86     17.49 o 
  -6   2  12      493.18      388.79     25.30 o 
  -5   2  12       60.68       57.20     18.87 o 
  -4   2  12     7716.69     7429.20    117.47 o 
  -3   2  12      137.00      131.18     21.86 o 
  -2   2  12     2627.16     2469.78     55.27 o 
  -1   2  12        1.46       28.99     17.43 o 
   0   2  12     1754.61     1728.11     55.10 o 
   1   2  12      578.43      540.92     39.28 o 
   2   2  12      116.20       76.22     17.52 o 
   3   2  12     2969.67     2959.78     55.62 o 
   4   2  12     4122.54     3995.37     69.11 o 
   5   2  12        2.44       11.67     16.70 o 
   6   2  12     1615.97     1519.70     43.43 o 
   7   2  12        1.92      -18.68     18.68 o 
   8   2  12      564.50      554.01     35.17 o 
   9   2  12      407.09      454.82     49.02 o 
  10   2  12       54.12       50.62     18.36 o 
  11   2  12      498.60      476.70     27.01 o 
  12   2  12       17.82       20.48     17.19 o 
  13   2  12       43.46       38.51     18.54 o 
  14   2  12       79.02       67.67     21.59 o 
  15   2  12       19.83        5.19     21.50 o 
 -22   3  12       25.55       55.12     21.89 o 
 -21   3  12      628.90      714.03     36.25 o 
 -20   3  12        1.77      -14.10     16.94 o 
 -19   3  12     1343.52     1342.40     42.15 o 
 -18   3  12      195.29      175.60     31.54 o 
 -17   3  12      302.80      238.14     49.65 o 
 -16   3  12     2751.37     2828.41     76.15 o 
 -15   3  12      516.31      599.07     42.28 o 
 -14   3  12     2017.00     1974.34     53.08 o 
 -13   3  12      120.44       95.03     21.75 o 
 -12   3  12      651.56      637.10     50.26 o 
 -11   3  12       19.17       47.15     18.21 o 
 -10   3  12       66.37      100.62     23.95 o 
  -9   3  12      229.14      218.06     28.23 o 
  -8   3  12    10984.58    10839.98    165.43 o 
  -7   3  12     2973.87     2812.03     64.80 o 
  -6   3  12     4440.41     4176.89    121.53 o 
  -5   3  12      477.78      471.24     30.25 o 
  -4   3  12      164.93      196.23     24.15 o 
  -3   3  12     4671.53     4318.37     83.59 o 
  -2   3  12     1089.43     1112.58     42.46 o 
  -1   3  12      223.39      158.53     29.21 o 
   0   3  12     7594.02     7303.65    122.66 o 
   1   3  12       33.64       13.80     22.57 o 
   2   3  12      501.70      541.10     33.01 o 
   3   3  12     1743.76     1724.81     41.49 o 
   4   3  12     1462.47     1525.71     40.90 o 
   5   3  12     2313.66     2396.61     53.95 o 
   6   3  12      262.97      268.21     24.89 o 
   7   3  12      191.98      188.27     24.40 o 
   8   3  12       37.96       38.45     21.55 o 
   9   3  12      366.33      383.79     30.69 o 
  10   3  12      778.08      763.93     38.46 o 
  11   3  12      903.26      926.10     55.33 o 
  12   3  12       81.86      113.72     28.34 o 
  13   3  12      931.87      997.31     39.08 o 
  14   3  12      381.04      383.08     26.28 o 
  15   3  12      522.67      505.91     30.27 o 
 -21   4  12      226.03      236.75     49.65 o 
 -20   4  12      559.19      528.04     65.74 o 
 -19   4  12      169.17      178.53     34.64 o 
 -18   4  12     1579.09     1601.77     80.17 o 
 -17   4  12      390.60      442.50     38.96 o 
 -16   4  12      973.05      931.39     46.91 o 
 -15   4  12     1058.58     1051.47     47.52 o 
 -14   4  12     2427.85     2541.86    151.60 o 
 -13   4  12     1821.60     1821.81     52.96 o 
 -12   4  12      574.98      615.44     42.42 o 
 -11   4  12     2369.38     2347.35     76.76 o 
 -10   4  12      105.29      111.62     38.84 o 
  -9   4  12      336.53      377.27     30.82 o 
  -8   4  12       12.12      -10.71     19.93 o 
  -7   4  12      200.35      142.79     28.31 o 
  -6   4  12     2481.06     2276.58     64.92 o 
  -5   4  12     1080.99     1020.60     41.56 o 
  -4   4  12      160.75      105.56     31.89 o 
  -3   4  12     2755.52     2673.53     60.73 o 
  -2   4  12     3237.36     3160.26     66.11 o 
  -1   4  12      522.17      571.58     32.15 o 
   0   4  12     5672.27     5590.36     96.26 o 
   1   4  12      813.11      796.16     36.71 o 
   2   4  12     3984.50     4018.74     86.94 o 
   3   4  12      202.66      265.08     30.46 o 
   4   4  12      903.33      955.32     34.97 o 
   5   4  12       77.70       83.84     20.27 o 
   6   4  12     2842.96     2796.76     66.18 o 
   7   4  12      466.95      454.67     58.92 o 
   8   4  12     2389.27     2487.97     66.32 o 
   9   4  12        9.79       25.73     24.07 o 
  10   4  12     2808.38     2924.85     76.32 o 
  11   4  12       28.73       19.46     26.35 o 
  12   4  12      946.87      874.94     47.04 o 
  13   4  12      406.59      434.50     42.58 o 
  14   4  12      911.57      924.88     55.01 o 
 -19   5  12       13.13        6.97     29.57 o 
 -18   5  12        9.01       11.32     28.63 o 
 -17   5  12        2.80       -7.40     27.26 o 
 -16   5  12      267.47      355.32     37.06 o 
 -15   5  12       29.13       -2.77     25.29 o 
 -14   5  12      944.99      959.92     47.66 o 
 -13   5  12       48.50       56.09     23.57 o 
 -12   5  12      232.18      230.86     26.76 o 
 -11   5  12      572.87      577.53     83.12 o 
 -10   5  12      381.00      415.60     39.81 o 
  -9   5  12        6.96       12.31     25.33 o 
  -8   5  12     1158.13     1180.19     70.04 o 
  -7   5  12      675.37      603.87     41.05 o 
  -6   5  12     1558.96     1564.99     69.35 o 
  -5   5  12       70.86       34.15     23.53 o 
  -4   5  12      119.74      103.08     25.88 o 
  -3   5  12      139.06      153.11     26.63 o 
  -2   5  12      152.78      165.17     29.57 o 
  -1   5  12      125.83      136.55     28.37 o 
   0   5  12      404.02      414.19     34.19 o 
   1   5  12       52.62       42.92     27.13 o 
   2   5  12      241.87      221.22     29.60 o 
   3   5  12        0.31        2.23     24.28 o 
   4   5  12       11.79        2.77     18.50 o 
   5   5  12       17.04      -10.43     22.63 o 
   6   5  12       91.62      123.01     25.99 o 
   7   5  12      139.41      124.45     27.22 o 
   8   5  12       37.82       11.71     24.74 o 
   9   5  12      309.19      357.06     35.48 o 
  10   5  12      435.61      409.64     37.25 o 
  11   5  12      478.13      514.99     40.95 o 
  12   5  12        9.58       24.79     31.18 o 
 -18   6  12      332.61      373.07     42.25 o 
 -17   6  12      173.44      110.41     33.87 o 
 -16   6  12     2495.27     2591.55     73.55 o 
 -15   6  12       25.76       32.08     22.87 o 
 -14   6  12      353.57      321.42     33.67 o 
 -13   6  12      740.14      743.47     40.88 o 
 -12   6  12      551.36      617.28     38.10 o 
 -11   6  12     2460.09     2649.19     66.44 o 
 -10   6  12      799.75      818.20     50.36 o 
  -9   6  12       50.34       68.69     29.73 o 
  -8   6  12      442.20      437.14     40.78 o 
  -7   6  12      698.60      699.07     46.32 o 
  -6   6  12       94.46       81.68     30.43 o 
  -5   6  12     1027.72     1053.51     80.58 o 
  -4   6  12      124.44       68.08     28.91 o 
  -3   6  12     1685.57     1752.97     65.07 o 
  -2   6  12      182.08      181.48     33.69 o 
  -1   6  12      717.93      702.95     46.86 o 
   0   6  12     4491.47     4511.40    106.72 o 
   1   6  12     1023.54     1057.52     72.12 o 
   2   6  12     2296.35     2447.01     71.49 o 
   3   6  12      441.53      488.81     39.28 o 
   4   6  12      318.92      343.63     29.11 o 
   5   6  12      163.76      155.85     26.09 o 
   6   6  12      243.92      257.62     29.26 o 
   7   6  12        7.32      -16.17     23.29 o 
   8   6  12     3243.70     3490.77     78.88 o 
   9   6  12     1241.62     1271.55     54.84 o 
  10   6  12     1036.51      965.38     51.64 o 
 -15   7  12       57.28       58.05     29.56 o 
 -14   7  12       61.39       69.08     28.98 o 
 -13   7  12      983.30     1000.40     48.73 o 
 -12   7  12      115.49      133.79     32.60 o 
 -11   7  12      522.52      539.26     38.00 o 
 -10   7  12       13.10       -2.67     24.00 o 
  -9   7  12      860.29      880.19     55.22 o 
  -8   7  12       20.07       19.57     31.48 o 
  -7   7  12      642.00      671.53     45.11 o 
  -6   7  12      402.52      444.50     48.21 o 
  -5   7  12       77.40       83.91     29.20 o 
  -4   7  12        9.65       42.96     26.90 o 
  -3   7  12      267.86      350.22     37.96 o 
  -2   7  12      470.64      394.51     38.03 o 
  -1   7  12       11.22       47.58     27.62 o 
   0   7  12      476.16      468.73     44.72 o 
   1   7  12      163.33      210.58     52.71 o 
   2   7  12      229.24      210.78     53.68 o 
   3   7  12       31.54       55.53     31.35 o 
   4   7  12      519.62      569.17     36.88 o 
   5   7  12     1744.12     1732.06     56.45 o 
   6   7  12      535.72      543.11     37.94 o 
   7   7  12      729.08      785.46     43.51 o 
   8   7  12       95.25      175.88     31.28 o 
 -11   8  12      100.72       45.99     26.20 o 
 -10   8  12       60.71       40.01     26.16 o 
  -9   8  12      357.41      344.26     40.24 o 
  -8   8  12       78.70       98.50     36.85 o 
  -7   8  12      335.65      389.18     42.03 o 
  -6   8  12      295.75      334.91     40.36 o 
  -5   8  12       58.19       96.96     31.49 o 
  -4   8  12        0.10       23.32     28.89 o 
  -3   8  12       26.28      -17.17     27.69 o 
  -2   8  12       30.98       13.95     27.90 o 
  -1   8  12       62.10       79.66     32.02 o 
   0   8  12      584.51      681.78     48.82 o 
   1   8  12      377.21      386.22     41.87 o 
   2   8  12      193.72      222.05     36.77 o 
   3   8  12       11.65        2.32     25.14 o 
   4   8  12       11.23       -3.25     27.75 o 
 -22   1  13      306.61      327.22     28.39 o 
 -21   1  13      169.97      180.69     24.26 o 
 -20   1  13       56.13       39.08     21.42 o 
 -19   1  13       15.73        1.24     18.00 o 
 -18   1  13      625.25      669.87     30.58 o 
 -17   1  13      951.39      938.09     28.61 o 
 -16   1  13       96.86       93.52     17.92 o 
 -15   1  13       95.45       94.24     20.79 o 
 -14   1  13      227.26      241.43     25.21 o 
 -13   1  13      174.32      188.48     20.17 o 
 -12   1  13     1572.37     1594.23     39.54 o 
 -11   1  13      256.27      237.72     19.31 o 
 -10   1  13      126.05      145.57     16.42 o 
  -9   1  13      418.41      390.19     28.81 o 
  -8   1  13      719.75      728.58     23.54 o 
  -7   1  13      225.36      226.71     25.13 o 
  -6   1  13      853.66      843.17     26.13 o 
  -5   1  13        7.02       -6.72     15.38 o 
  -4   1  13      539.31      628.26     28.52 o 
  -3   1  13      266.45      311.30     22.29 o 
  -2   1  13      161.58      190.79     21.87 o 
  -1   1  13      221.53      229.79     13.17 o 
   0   1  13    10612.16    10323.64    120.59 o 
   1   1  13     2920.84     2826.55     62.10 o 
   2   1  13      996.55      998.69     29.03 o 
   3   1  13     2132.98     2042.76     43.37 o 
   4   1  13      796.67      792.88     30.94 o 
   5   1  13      476.70      470.87     25.48 o 
   6   1  13      799.50      779.41     31.39 o 
   7   1  13     1370.55     1357.12     58.85 o 
   8   1  13       49.12       53.38     20.63 o 
   9   1  13     1183.76     1176.17     34.76 o 
  10   1  13       62.64       53.39     15.98 o 
  11   1  13       17.16        7.59     16.38 o 
  12   1  13      607.54      535.89     26.63 o 
  13   1  13       71.04       75.26     20.40 o 
  14   1  13       75.34       63.29     21.05 o 
 -22   2  13      556.95      584.29     32.52 o 
 -21   2  13     1680.93     1782.43     69.83 o 
 -20   2  13      600.05      615.48     28.04 o 
 -19   2  13      409.76      400.54     35.67 o 
 -18   2  13      198.89      180.93     27.45 o 
 -17   2  13      281.49      325.55     30.02 o 
 -16   2  13      106.36       95.91     24.27 o 
 -15   2  13      972.90      984.99     36.89 o 
 -14   2  13       94.52      147.85     26.29 o 
 -13   2  13      613.66      683.06     30.22 o 
 -12   2  13      297.04      307.62     23.60 o 
 -11   2  13     1566.16     1515.14     60.02 o 
 -10   2  13      330.00      343.55     31.44 o 
  -9   2  13     1701.63     1794.25     40.25 o 
  -8   2  13     2365.86     2275.90     53.76 o 
  -7   2  13     2906.02     2801.17     76.96 o 
  -6   2  13     1045.87     1028.44     36.63 o 
  -5   2  13      186.51      181.14     21.96 o 
  -4   2  13      188.52      181.70     21.47 o 
  -3   2  13      594.51      591.91     29.18 o 
  -2   2  13      626.76      627.37     29.90 o 
  -1   2  13     2363.47     2307.73     71.05 o 
   0   2  13     5047.24     5033.57     94.24 o 
   1   2  13      847.57      773.49     34.58 o 
   2   2  13     3738.92     3876.82     65.89 o 
   3   2  13     2002.46     2021.83     45.51 o 
   4   2  13     6783.82     6661.21    101.17 o 
   5   2  13       30.88       12.14     18.10 o 
   6   2  13     3192.65     3110.68     63.78 o 
   7   2  13        1.04      -18.02     18.02 o 
   8   2  13       88.50       79.37     22.13 o 
   9   2  13      587.93      608.06     34.40 o 
  10   2  13      605.24      639.71     35.70 o 
  11   2  13     1228.42     1280.80     47.01 o 
  12   2  13     2007.66     2140.53     86.11 o 
  13   2  13      328.94      315.00     26.79 o 
  14   2  13      782.31      745.28     32.70 o 
 -21   3  13       30.30       37.27     30.20 o 
 -20   3  13        9.77      -26.34     26.34 o 
 -19   3  13      332.54      348.36     41.08 o 
 -18   3  13       73.53      133.70     27.81 o 
 -17   3  13       33.16       75.34     24.67 o 
 -16   3  13      181.50      184.22     26.92 o 
 -15   3  13      113.42      159.31     25.49 o 
 -14   3  13     1014.84     1042.22     38.08 o 
 -13   3  13      469.42      467.29     28.42 o 
 -12   3  13      872.40      881.72     34.44 o 
 -11   3  13      388.11      401.07     25.22 o 
 -10   3  13     1085.39     1056.48     42.27 o 
  -9   3  13      129.31      156.10     25.07 o 
  -8   3  13     3351.07     3214.32     71.60 o 
  -7   3  13      262.74      257.10     29.45 o 
  -6   3  13     1124.13     1131.44     42.43 o 
  -5   3  13     3091.72     2890.40     71.77 o 
  -4   3  13      980.29      913.64     38.68 o 
  -3   3  13     2459.11     2441.26     60.84 o 
  -2   3  13     1602.34     1528.66     54.47 o 
  -1   3  13     1488.04     1482.37     48.57 o 
   0   3  13     1460.12     1358.87     46.76 o 
   1   3  13      159.35      184.13     34.94 o 
   2   3  13      663.03      619.30     36.35 o 
   3   3  13       16.75       20.11     15.74 o 
   4   3  13      200.14      201.18     21.46 o 
   5   3  13      668.10      718.21     36.38 o 
   6   3  13      172.05      133.39     23.17 o 
   7   3  13      387.15      365.22     28.94 o 
   8   3  13       12.24        7.39     21.38 o 
   9   3  13      738.04      712.99     37.35 o 
  10   3  13      323.20      312.64     30.84 o 
  11   3  13       25.48       69.72     28.39 o 
  12   3  13      288.96      319.37     41.38 o 
  13   3  13        1.60       -1.72     27.08 o 
 -20   4  13      218.97      303.07     46.16 o 
 -19   4  13      882.42      894.19     67.84 o 
 -18   4  13        5.03       -7.53     27.19 o 
 -17   4  13       12.22       16.21     26.25 o 
 -16   4  13       21.96       -1.63     25.12 o 
 -15   4  13      230.53      237.30     31.22 o 
 -14   4  13      271.57      302.28     31.27 o 
 -13   4  13     1221.83     1151.66     62.22 o 
 -12   4  13      150.77      178.83     22.49 o 
 -11   4  13       11.06      -17.25     24.30 o 
 -10   4  13      167.71      153.46     29.46 o 
  -9   4  13     1472.02     1436.88     55.28 o 
  -8   4  13     1276.13     1321.53     83.91 o 
  -7   4  13      955.55      939.90     90.71 o 
  -6   4  13      262.78      193.92     27.89 o 
  -5   4  13     1298.46     1326.43     48.73 o 
  -4   4  13        6.16       -3.54     29.82 o 
  -3   4  13      273.65      255.94     29.63 o 
  -2   4  13      652.45      617.14     36.41 o 
  -1   4  13      779.55      799.79     40.97 o 
   0   4  13      124.09      157.40     27.16 o 
   1   4  13       37.44       -8.61     22.38 o 
   2   4  13      912.37      896.91     43.63 o 
   3   4  13      689.63      585.52     38.57 o 
   4   4  13     1078.90     1112.98     41.26 o 
   5   4  13      705.49      762.72     36.78 o 
   6   4  13      946.17      963.75     53.14 o 
   7   4  13      901.11      922.28     39.87 o 
   8   4  13       38.52       20.39     31.21 o 
   9   4  13       35.65       48.45     25.63 o 
  10   4  13       15.38       42.19     26.64 o 
  11   4  13      645.66      673.90     52.05 o 
  12   4  13      780.98      801.19     58.79 o 
 -19   5  13        4.28      -16.99     34.67 o 
 -18   5  13      306.53      355.23     40.29 o 
 -17   5  13       77.85       93.79     42.58 o 
 -16   5  13     1262.83     1254.35     55.33 o 
 -15   5  13      274.06      262.18     38.32 o 
 -14   5  13     1064.20     1109.11     45.34 o 
 -13   5  13     1172.53     1180.10     50.37 o 
 -12   5  13     1473.33     1523.18     53.43 o 
 -11   5  13     1450.12     1485.09     68.23 o 
 -10   5  13     1904.46     1919.51    149.59 o 
  -9   5  13      234.95      223.61     61.22 o 
  -8   5  13      162.95      111.18     31.11 o 
  -7   5  13      484.62      475.75     40.86 o 
  -6   5  13     2831.52     2769.57     79.79 o 
  -5   5  13     2845.63     2850.28     81.61 o 
  -4   5  13     5309.51     5276.58    171.29 o 
  -3   5  13     2880.00     2745.12     79.57 o 
  -2   5  13      973.41      976.03     51.15 o 
  -1   5  13     1812.40     1742.22     59.49 o 
   0   5  13       36.62       31.18     26.38 o 
   1   5  13     2246.68     2216.31    123.84 o 
   2   5  13      352.66      305.12     36.93 o 
   3   5  13     1259.76     1236.78     56.91 o 
   4   5  13     1049.89     1054.80     54.60 o 
   5   5  13      582.03      593.84     62.46 o 
   6   5  13        2.83      -22.62     22.62 o 
   7   5  13     1788.89     1661.25     56.16 o 
   8   5  13     1748.77     1875.49     61.38 o 
   9   5  13     1285.44     1279.92     53.27 o 
  10   5  13      175.18      134.37     32.27 o 
  11   5  13       33.03       49.74     29.07 o 
 -17   6  13       14.06       46.98     31.86 o 
 -16   6  13      164.56      166.44     36.34 o 
 -15   6  13       18.06       36.27     25.07 o 
 -14   6  13      468.15      482.76     40.78 o 
 -13   6  13       89.52       65.56     31.76 o 
 -12   6  13     1101.70     1176.83     71.42 o 
 -11   6  13      831.55      831.37     58.38 o 
 -10   6  13      112.62      202.92     40.31 o 
  -9   6  13      680.96      737.77     55.20 o 
  -8   6  13      280.01      282.43     42.99 o 
  -7   6  13       30.14       10.33     37.65 o 
  -6   6  13     1152.55     1108.01     62.83 o 
  -5   6  13       46.32        1.32     43.40 o 
  -4   6  13      284.71      273.32     45.43 o 
  -3   6  13       28.44        2.11     31.98 o 
  -2   6  13      745.33      682.47     52.82 o 
  -1   6  13       19.30      -29.95     29.95 o 
   0   6  13      222.16      192.10     35.04 o 
   1   6  13       96.54       48.99     30.74 o 
   2   6  13       29.06       46.73     30.63 o 
   3   6  13        2.13        3.45     30.69 o 
   4   6  13      307.52      288.12     40.23 o 
   5   6  13      399.11      420.61     34.84 o 
   6   6  13       40.70       24.26     25.53 o 
   7   6  13       50.00       89.73     28.93 o 
   8   6  13      105.15      134.16     31.50 o 
   9   6  13        1.40       22.83     28.95 o 
 -14   7  13       14.73       77.86     31.83 o 
 -13   7  13      735.00      829.06     50.16 o 
 -12   7  13      556.84      430.37     54.04 o 
 -11   7  13      454.81      545.35     65.75 o 
 -10   7  13      901.22     1044.31     59.46 o 
  -9   7  13       51.88        4.90     30.46 o 
  -8   7  13        6.33       -9.94     31.35 o 
  -7   7  13      267.77      300.02     41.48 o 
  -6   7  13       62.57       70.33     33.09 o 
  -5   7  13      406.95      404.74     44.06 o 
  -4   7  13     2625.74     2584.22     87.16 o 
  -3   7  13      392.25      358.21     42.69 o 
  -2   7  13      141.87      101.60     34.41 o 
  -1   7  13      215.22      181.41     37.82 o 
   0   7  13        1.42      -28.97     28.97 o 
   1   7  13       25.06       43.57     33.14 o 
   2   7  13      276.55      205.45     36.20 o 
   3   7  13        2.71       11.44     33.20 o 
   4   7  13      614.00      639.19     53.02 o 
   5   7  13        2.28       36.34     34.77 o 
   6   7  13        0.42      -12.43     27.30 o 
  -9   8  13      383.44      356.44     62.69 o 
  -8   8  13     1035.97     1161.94     88.07 o 
  -7   8  13      299.18      288.45     43.68 o 
  -6   8  13      484.11      530.61     51.08 o 
  -5   8  13      326.51      328.95     45.03 o 
  -4   8  13       34.26       17.19     33.69 o 
  -3   8  13        8.46        3.75     32.53 o 
  -2   8  13       40.52       60.73     34.73 o 
  -1   8  13      424.57      434.53     50.35 o 
   0   8  13      124.09       72.44     35.72 o 
   1   8  13      913.27      995.62     61.95 o 
 -21   0  14      320.78      315.96     36.93 o 
 -20   0  14     1358.16     1248.49     54.41 o 
 -19   0  14       51.32       15.82     24.60 o 
 -18   0  14     1544.53     1539.74     93.91 o 
 -17   0  14      507.37      543.68     31.48 o 
 -16   0  14     1958.71     2036.64     52.32 o 
 -15   0  14     2652.97     2585.64     72.46 o 
 -14   0  14     5053.03     4734.13    147.01 o 
 -13   0  14     1600.14     1720.11     82.23 o 
 -12   0  14     5380.66     5110.16    150.24 o 
 -11   0  14     1746.21     1562.48     76.87 o 
 -10   0  14     2215.75     2185.54    113.39 o 
  -9   0  14      875.85     1014.97     59.20 o 
  -8   0  14     3201.52     3152.50    103.55 o 
  -7   0  14     3252.09     3068.66    100.70 o 
  -6   0  14     2757.67     2973.97     97.05 o 
  -5   0  14     1238.12     1254.12     61.16 o 
  -4   0  14     6065.00     6016.68    157.13 o 
  -3   0  14     2148.38     2171.76     80.10 o 
  -2   0  14      668.04      750.85     89.85 o 
  -1   0  14     2136.49     2117.07     86.96 o 
   0   0  14     3726.13     3622.38    113.20 o 
   1   0  14      598.08      598.48     55.73 o 
   2   0  14     2940.71     3021.69    105.79 o 
   3   0  14       53.17       44.30     44.20 o 
   4   0  14      505.62      526.29     91.77 o 
   5   0  14      252.98      269.76     65.82 o 
   6   0  14       47.67       26.87     36.59 o 
   7   0  14     2586.86     2577.20     73.91 o 
   8   0  14      223.22      210.08     24.41 o 
   9   0  14       73.29       70.13     22.76 o 
  10   0  14      447.20      523.42     52.57 o 
  11   0  14      368.17      399.45     33.73 o 
  12   0  14      890.59      920.88     45.54 o 
  13   0  14      334.17      326.59     37.55 o 
 -21   1  14      235.83      248.94     23.38 o 
 -20   1  14      164.27      160.50     20.56 o 
 -19   1  14      192.91      216.03     24.49 o 
 -18   1  14      477.97      431.08     24.86 o 
 -17   1  14      165.61      141.64     24.39 o 
 -16   1  14       97.59       82.02     21.08 o 
 -15   1  14       57.07       83.88     20.37 o 
 -14   1  14      212.36      235.88     22.06 o 
 -13   1  14       27.26       40.47     17.31 o 
 -12   1  14       33.86       33.19     15.94 o 
 -11   1  14      708.90      750.02     28.87 o 
 -10   1  14      586.59      575.57     27.45 o 
  -9   1  14     2007.98     2054.90     51.84 o 
  -8   1  14        1.01       -1.88     24.56 o 
  -7   1  14     1121.34     1146.65     47.16 o 
  -6   1  14       68.53       75.24     19.56 o 
  -5   1  14      863.42      845.86     33.48 o 
  -4   1  14        7.37       22.76     15.72 o 
  -3   1  14        7.22       13.62     15.81 o 
  -2   1  14      460.69      402.61     29.68 o 
  -1   1  14     1688.16     1739.00     73.31 o 
   0   1  14      370.25      409.80     48.68 o 
   1   1  14      378.96      441.15     27.87 o 
   2   1  14     1490.23     1427.05     47.01 o 
   3   1  14       20.63       11.57     14.40 o 
   4   1  14      558.18      523.92     31.26 o 
   5   1  14      108.64      119.43     18.91 o 
   6   1  14      343.84      328.63     35.81 o 
   7   1  14      252.14      270.05     35.32 o 
   8   1  14        6.66       25.31     21.32 o 
   9   1  14       54.55       28.37     21.32 o 
  10   1  14      639.01      664.63     35.49 o 
  11   1  14       20.60       36.92     19.12 o 
  12   1  14      322.10      319.86     26.11 o 
  13   1  14        2.17       -5.52     17.77 o 
 -21   2  14      749.07      790.78     50.76 o 
 -20   2  14      136.04      155.48     31.49 o 
 -19   2  14      178.11      137.57     30.14 o 
 -18   2  14      552.28      588.23     36.29 o 
 -17   2  14      157.82      159.04     26.76 o 
 -16   2  14      442.31      433.19     31.21 o 
 -15   2  14      301.14      340.19     26.49 o 
 -14   2  14      894.25      900.68     34.87 o 
 -13   2  14      857.53      894.36     33.79 o 
 -12   2  14      593.34      690.21     29.67 o 
 -11   2  14      140.98      166.06     20.13 o 
 -10   2  14      848.28      853.61     38.36 o 
  -9   2  14     1581.25     1443.09     43.66 o 
  -8   2  14      526.52      579.41     29.56 o 
  -7   2  14      123.29      124.17     21.93 o 
  -6   2  14     1595.89     1530.54     46.63 o 
  -5   2  14      348.39      375.54     26.64 o 
  -4   2  14     2245.43     2148.37     63.35 o 
  -3   2  14        4.43       -8.61     17.50 o 
  -2   2  14       47.79       24.70     33.70 o 
  -1   2  14      675.53      630.81     30.82 o 
   0   2  14       22.71       -0.62     18.80 o 
   1   2  14      693.77      613.38     48.65 o 
   2   2  14       28.45       29.09     16.21 o 
   3   2  14      413.19      392.02     24.58 o 
   4   2  14      595.84      561.86     28.38 o 
   5   2  14        0.39       19.98     18.61 o 
   6   2  14      819.96      819.65     34.77 o 
   7   2  14       25.25       32.79     22.20 o 
   8   2  14      697.05      770.53     36.66 o 
   9   2  14      201.39      178.42     27.60 o 
  10   2  14      505.42      494.89     33.82 o 
  11   2  14       95.54      144.51     27.85 o 
  12   2  14      400.45      428.96     35.37 o 
 -20   3  14      250.00      283.59     38.97 o 
 -19   3  14      355.21      334.57     34.26 o 
 -18   3  14       49.10       47.01     25.77 o 
 -17   3  14       70.19       68.39     25.62 o 
 -16   3  14        2.26      -21.10     22.14 o 
 -15   3  14      170.25      171.81     26.89 o 
 -14   3  14     1705.01     1649.52     51.50 o 
 -13   3  14      501.43      506.20     29.40 o 
 -12   3  14       11.90      -18.29     18.29 o 
 -11   3  14     2374.74     2332.33     62.08 o 
 -10   3  14      180.65      224.69     27.77 o 
  -9   3  14     4412.36     4290.08     91.91 o 
  -8   3  14       65.26       58.31     22.59 o 
  -7   3  14     2901.38     2693.35     64.72 o 
  -6   3  14       16.44       22.25     21.46 o 
  -5   3  14      185.01      162.37     30.46 o 
  -4   3  14      261.86      220.65     26.51 o 
  -3   3  14     1682.55     1750.45     55.77 o 
  -2   3  14       16.68       11.63     21.72 o 
  -1   3  14     2862.54     2772.64     66.51 o 
   0   3  14      109.16      135.27     28.95 o 
   1   3  14     1407.45     1384.88     70.78 o 
   2   3  14      788.63      769.90     39.44 o 
   3   3  14       65.55       15.90     23.26 o 
   4   3  14     2685.55     2574.30     57.04 o 
   5   3  14      630.24      636.73     36.46 o 
   6   3  14      142.38       77.04     22.70 o 
   7   3  14     2641.76     2677.60     63.42 o 
   8   3  14      181.13      193.77     26.99 o 
   9   3  14        3.56       25.03     26.50 o 
  10   3  14      985.36     1025.33     44.92 o 
  11   3  14       49.74       97.94     27.30 o 
  12   3  14     1522.86     1535.88     57.22 o 
 -19   4  14     1454.36     1444.10     56.39 o 
 -18   4  14      144.52      180.16     30.92 o 
 -17   4  14     1277.48     1291.93     80.86 o 
 -16   4  14        5.80       27.87     29.60 o 
 -15   4  14      290.18      237.45     29.46 o 
 -14   4  14       55.57       25.97     21.97 o 
 -13   4  14        5.32       11.08     21.42 o 
 -12   4  14       30.12       50.48     24.94 o 
 -11   4  14      594.09      606.64     38.95 o 
 -10   4  14       25.62       48.03     25.09 o 
  -9   4  14      411.87      411.63     34.12 o 
  -8   4  14      457.69      496.52     68.58 o 
  -7   4  14      418.28      390.40     33.39 o 
  -6   4  14     1283.64     1335.77     51.40 o 
  -5   4  14       19.38       -5.24     21.96 o 
  -4   4  14      629.36      660.34     38.31 o 
  -3   4  14      433.54      431.57     34.34 o 
  -2   4  14      106.94       87.93     27.82 o 
  -1   4  14      685.20      735.04     39.82 o 
   0   4  14       61.92       23.94     23.69 o 
   1   4  14      358.27      332.54     32.72 o 
   2   4  14      597.48      595.85     39.10 o 
   3   4  14      990.07      981.40     46.74 o 
   4   4  14     2002.24     2065.04     83.98 o 
   5   4  14     1349.75     1316.58     56.94 o 
   6   4  14      156.43      199.62     26.48 o 
   7   4  14     3976.25     3914.43    114.23 o 
   8   4  14      714.51      719.00     40.76 o 
   9   4  14     2500.26     2565.12    120.75 o 
  10   4  14      455.02      565.73     43.74 o 
  11   4  14       72.34       48.18     50.74 o 
 -17   5  14       89.38       69.21     30.04 o 
 -16   5  14       12.95      -26.77     26.77 o 
 -15   5  14       91.15       68.17     28.63 o 
 -14   5  14      170.68      137.52     29.49 o 
 -13   5  14        1.96       -9.98     47.65 o 
 -12   5  14      340.84      352.01     56.10 o 
 -11   5  14      134.42      154.32     36.85 o 
 -10   5  14      193.92      165.00     33.81 o 
  -9   5  14      233.10      202.35     34.32 o 
  -8   5  14      708.85      660.23     45.12 o 
  -7   5  14      301.97      275.99     35.95 o 
  -6   5  14      769.30      786.73     43.68 o 
  -5   5  14       22.76        0.07     25.24 o 
  -4   5  14      107.10      100.32     27.82 o 
  -3   5  14      204.18      200.43     30.77 o 
  -2   5  14      551.55      554.19     39.54 o 
  -1   5  14      413.08      374.90     36.55 o 
   0   5  14      739.08      725.73     43.90 o 
   1   5  14        6.40       41.31     25.96 o 
   2   5  14       56.40       93.24     30.99 o 
   3   5  14       72.63       73.07     30.49 o 
   4   5  14      226.23      181.83     35.36 o 
   5   5  14      406.81      413.68     43.13 o 
   6   5  14       45.56       35.25     45.19 o 
   7   5  14      532.47      482.83     37.63 o 
   8   5  14      193.61      192.33     31.89 o 
   9   5  14        2.69      -26.28     26.28 o 
 -15   6  14      193.49      240.92     36.05 o 
 -14   6  14      112.54       66.66     41.08 o 
 -13   6  14        3.46       30.17     35.23 o 
 -12   6  14       59.21       79.99     37.17 o 
 -11   6  14      864.67      913.06     63.60 o 
 -10   6  14       14.50      -16.53     31.40 o 
  -9   6  14     1245.46     1265.29     67.65 o 
  -8   6  14       23.48       49.11     33.81 o 
  -7   6  14      150.62       85.15     35.86 o 
  -6   6  14     1966.57     1812.32     77.85 o 
  -5   6  14       71.67       54.17     33.83 o 
  -4   6  14     1260.35     1144.16     64.35 o 
  -3   6  14      167.39      132.49     33.69 o 
  -2   6  14       23.75       21.43     30.11 o 
  -1   6  14      439.80      430.13     42.68 o 
   0   6  14        9.75      -22.89     28.80 o 
   1   6  14      197.27      169.95     35.80 o 
   2   6  14      830.79      734.78     83.77 o 
   3   6  14        3.99        2.15     31.25 o 
   4   6  14     2041.82     2153.27     79.31 o 
   5   6  14     1045.28     1054.97     60.14 o 
   6   6  14      253.13      218.41     41.39 o 
   7   6  14     3559.72     3655.65     88.76 o 
 -12   7  14       71.16       15.42     36.95 o 
 -11   7  14     1011.75      982.15     67.64 o 
 -10   7  14      123.71       92.90     40.61 o 
  -9   7  14      944.64      962.40     66.54 o 
  -8   7  14      359.43      372.02     50.64 o 
  -7   7  14       75.15       50.37     36.94 o 
  -6   7  14     1090.70     1094.24     68.18 o 
  -5   7  14       86.44       -7.96     34.77 o 
  -4   7  14      232.37      274.46     47.28 o 
  -3   7  14      114.32      111.25     40.41 o 
  -2   7  14      732.36      730.15     62.02 o 
  -1   7  14      763.08      788.43     54.97 o 
   0   7  14      864.64      821.72     56.34 o 
   1   7  14      393.02      407.78     45.68 o 
   2   7  14     1507.18     1360.20     95.92 o 
   3   7  14       58.50       44.15     35.31 o 
 -20   1  15       79.02       82.05     27.31 o 
 -19   1  15     4450.84     4613.91    139.67 o 
 -18   1  15      400.85      375.30     29.75 o 
 -17   1  15     3302.20     3477.77     94.25 o 
 -16   1  15       49.87       46.23     19.44 o 
 -15   1  15      539.95      562.08     27.71 o 
 -14   1  15      587.80      536.43     26.03 o 
 -13   1  15      692.08      769.98     33.67 o 
 -12   1  15       26.84       25.85     18.22 o 
 -11   1  15     1179.09     1300.52     50.94 o 
 -10   1  15        5.13       13.98     22.59 o 
  -9   1  15      325.99      388.11     31.65 o 
  -8   1  15     2154.15     2096.41     58.89 o 
  -7   1  15       43.13       23.70     21.61 o 
  -6   1  15     5593.82     5411.59    105.32 o 
  -5   1  15      250.91      217.74     25.66 o 
  -4   1  15     3700.99     3530.01    131.35 o 
  -3   1  15       14.17        9.88     18.64 o 
  -2   1  15      706.94      654.21     36.75 o 
  -1   1  15     1215.27     1136.70     56.87 o 
   0   1  15     1811.59     1761.97     54.83 o 
   1   1  15      468.52      429.42     31.91 o 
   2   1  15     4395.43     4221.80     94.92 o 
   3   1  15      359.02      336.87     33.05 o 
   4   1  15     3607.79     3539.20    111.77 o 
   5   1  15     3817.46     3825.67     77.82 o 
   6   1  15     2113.97     2103.65     47.88 o 
   7   1  15     2825.72     2783.98     65.28 o 
   8   1  15     1017.33     1093.11     39.04 o 
   9   1  15      262.68      273.36     26.44 o 
  10   1  15     1055.85     1134.63     57.19 o 
  11   1  15      240.03      252.96     28.53 o 
 -20   2  15      278.90      270.67     36.89 o 
 -19   2  15       34.05       -3.96     25.52 o 
 -18   2  15       38.48       49.89     24.89 o 
 -17   2  15       65.97       42.90     23.24 o 
 -16   2  15     1470.17     1427.34     47.43 o 
 -15   2  15       31.04       34.90     22.63 o 
 -14   2  15     2387.86     2400.88     78.07 o 
 -13   2  15      105.14      129.08     22.16 o 
 -12   2  15       34.96       20.70     17.94 o 
 -11   2  15     2166.62     2053.83     46.47 o 
 -10   2  15       23.29        6.66     19.09 o 
  -9   2  15     1500.51     1513.24     44.18 o 
  -8   2  15      719.92      705.86     31.19 o 
  -7   2  15      403.60      451.34     29.18 o 
  -6   2  15      676.16      656.86     29.33 o 
  -5   2  15     1762.84     1686.71     44.76 o 
  -4   2  15       32.13        1.89     17.78 o 
  -3   2  15     3024.35     3075.16    110.24 o 
  -2   2  15      200.37      188.86     26.37 o 
  -1   2  15     2523.34     2542.23     58.06 o 
   0   2  15      237.53      274.36     24.91 o 
   1   2  15     1463.22     1405.26     56.54 o 
   2   2  15     1327.21     1351.19     37.71 o 
   3   2  15      147.12      144.24     20.58 o 
   4   2  15      293.92      300.41     24.16 o 
   5   2  15     2261.92     2260.21     53.84 o 
   6   2  15        5.98        8.80     21.58 o 
   7   2  15      916.24     1001.34     46.41 o 
   8   2  15       33.88       37.54     22.74 o 
   9   2  15     1010.63     1057.15     66.32 o 
  10   2  15     1649.38     1639.22     52.71 o 
  11   2  15      531.68      479.01     35.53 o 
 -19   3  15       51.98       68.12     36.33 o 
 -18   3  15      447.08      513.44     36.86 o 
 -17   3  15       84.93       85.07     25.54 o 
 -16   3  15      479.31      550.01     35.61 o 
 -15   3  15      207.59      271.18     34.00 o 
 -14   3  15      384.51      335.55     28.09 o 
 -13   3  15        9.99       22.26     20.12 o 
 -12   3  15      351.97      443.89     35.15 o 
 -11   3  15      112.20       98.24     24.78 o 
 -10   3  15       79.46       51.99     26.80 o 
  -9   3  15       28.32        5.46     21.29 o 
  -8   3  15      225.92      225.32     26.94 o 
  -7   3  15      361.57      389.45     32.74 o 
  -6   3  15       73.33       92.87     31.39 o 
  -5   3  15      149.43      157.20     27.17 o 
  -4   3  15       88.78       79.76     22.95 o 
  -3   3  15      117.87      113.64     23.53 o 
  -2   3  15      128.61      165.16     25.55 o 
  -1   3  15     1022.80     1036.66     56.29 o 
   0   3  15       18.28       25.06     22.05 o 
   1   3  15      582.64      654.69     37.25 o 
   2   3  15       45.21       68.52     24.70 o 
   3   3  15      201.52      183.75     28.58 o 
   4   3  15       76.87       50.08     20.73 o 
   5   3  15      383.73      458.29     30.14 o 
   6   3  15        2.20       27.93     22.71 o 
   7   3  15       14.04       10.83     22.26 o 
   8   3  15       37.51       43.88     24.27 o 
   9   3  15       14.96       32.76     24.94 o 
  10   3  15       55.08       78.73     28.00 o 
 -18   4  15       33.05       34.34     26.67 o 
 -17   4  15       16.58       14.68     26.59 o 
 -16   4  15      133.63      141.42     28.14 o 
 -15   4  15       12.83       -6.55     23.56 o 
 -14   4  15      350.35      341.67     37.45 o 
 -13   4  15       18.39       23.67     25.36 o 
 -12   4  15      155.40      153.15     29.21 o 
 -11   4  15      161.12      160.68     29.53 o 
 -10   4  15      623.38      637.27     52.71 o 
  -9   4  15        2.93       28.18     24.58 o 
  -8   4  15       87.97       70.51     42.13 o 
  -7   4  15      469.35      525.45     87.62 o 
  -6   4  15       39.58       49.78     24.62 o 
  -5   4  15       50.65       53.53     25.35 o 
  -4   4  15        6.77       21.03     28.45 o 
  -3   4  15      545.37      553.20     36.82 o 
  -2   4  15       13.26       25.59     24.22 o 
  -1   4  15       14.12       61.37     25.73 o 
   0   4  15        0.01      -22.73     22.73 o 
   1   4  15      142.32      113.70     28.20 o 
   2   4  15      716.28      769.08     43.46 o 
   3   4  15      148.93      117.35     29.40 o 
   4   4  15      186.02      180.43     35.49 o 
   5   4  15       72.95      164.21     32.06 o 
   6   4  15      725.31      740.15     37.94 o 
   7   4  15     1317.20     1273.82     68.50 o 
   8   4  15       46.43       51.36     26.00 o 
   9   4  15        7.75       30.13     27.00 o 
 -16   5  15      740.77      784.59     44.37 o 
 -15   5  15       80.19       87.61     28.81 o 
 -14   5  15      817.87      730.92     55.65 o 
 -13   5  15       13.46        9.29     31.38 o 
 -12   5  15      284.66      300.85     38.65 o 
 -11   5  15      562.10      551.44     41.37 o 
 -10   5  15       73.05       79.13     29.25 o 
  -9   5  15      533.23      503.69     42.26 o 
  -8   5  15     2112.69     2043.06     66.44 o 
  -7   5  15      546.24      524.21     40.41 o 
  -6   5  15     3114.11     3003.52     83.73 o 
  -5   5  15      667.62      738.96     44.09 o 
  -4   5  15      533.22      540.54     40.36 o 
  -3   5  15       33.86       34.62     27.28 o 
  -2   5  15       85.27       48.25     26.87 o 
  -1   5  15        2.65      -24.89     24.89 o 
   0   5  15      311.69      362.06     47.16 o 
   1   5  15      368.45      304.52     35.88 o 
   2   5  15      454.58      460.66     42.47 o 
   3   5  15      769.06      701.93     48.07 o 
   4   5  15      645.89      632.28     51.73 o 
   5   5  15        2.79      -16.81     29.13 o 
   6   5  15        5.38       -2.75     30.51 o 
   7   5  15      654.64      774.17     43.76 o 
 -13   6  15      563.48      548.68     53.95 o 
 -12   6  15      890.55      777.66     58.35 o 
 -11   6  15     1019.36      996.32     63.21 o 
 -10   6  15      391.45      377.23     48.34 o 
  -9   6  15     1554.77     1356.63     70.64 o 
  -8   6  15        9.39       21.68     33.97 o 
  -7   6  15     1019.50     1113.82     64.46 o 
  -6   6  15       43.45       20.62     31.31 o 
  -5   6  15     1065.62      889.70     54.51 o 
  -4   6  15      960.69      928.16     55.28 o 
  -3   6  15     1030.56     1007.41     81.69 o 
  -2   6  15      313.65      346.44     41.57 o 
  -1   6  15     1853.05     1798.62     71.79 o 
   0   6  15       42.95       22.57     30.75 o 
   1   6  15      756.47      785.54     53.41 o 
   2   6  15       69.11       25.30     33.24 o 
   3   6  15      563.39      539.51     48.81 o 
   4   6  15       57.24       84.07     34.88 o 
  -8   7  15        4.72      -12.75     40.71 o 
  -7   7  15        2.86       -5.09     36.14 o 
  -6   7  15      290.32      410.64     51.57 o 
  -5   7  15      120.92       45.19     38.77 o 
  -4   7  15       45.61       -3.45     39.28 o 
  -3   7  15       48.10       35.79     50.49 o 
  -2   7  15      302.56      305.47     43.68 o 
  -1   7  15        0.07        5.58     33.02 o 
 -19   0  16     1381.98     1261.70    111.47 o 
 -18   0  16      342.21      360.35     73.03 o 
 -17   0  16      646.77      666.85    106.66 o 
 -16   0  16      287.73      342.63     52.61 o 
 -15   0  16      577.28      730.36     64.98 o 
 -14   0  16      426.22      425.49     54.37 o 
 -13   0  16     3197.09     3395.60    123.32 o 
 -12   0  16      537.14      663.01     62.94 o 
 -11   0  16     3682.20     3573.59    123.37 o 
 -10   0  16       35.38        5.56     34.86 o 
  -9   0  16     4555.78     4585.59    176.81 o 
  -8   0  16     1931.77     1791.75    137.41 o 
  -7   0  16     2901.39     2855.98    237.35 o 
  -6   0  16     1267.61     1197.24     66.11 o 
  -5   0  16     6215.47     5921.48    179.21 o 
  -4   0  16      298.91      278.36     41.94 o 
  -3   0  16     3532.93     3441.36    214.77 o 
  -2   0  16       65.33       94.04     36.35 o 
  -1   0  16     3551.33     3552.61    119.59 o 
   0   0  16     1792.27     1954.45     86.52 o 
   1   0  16     5061.39     5075.58    154.72 o 
   2   0  16     1017.04      968.08     66.26 o 
   3   0  16      253.94      285.42     47.38 o 
   4   0  16     1300.98     1341.35     79.71 o 
   5   0  16      178.66      184.66     47.83 o 
   6   0  16      730.15      695.15     89.85 o 
   7   0  16      155.71      208.89     51.90 o 
   8   0  16      190.60      189.76     52.38 o 
   9   0  16      555.46      398.33     93.21 o 
 -19   1  16       26.37       70.77     24.15 o 
 -18   1  16      197.48      224.68     25.99 o 
 -17   1  16      181.12      192.57     29.24 o 
 -16   1  16     1222.83     1253.70     56.05 o 
 -15   1  16      117.58      162.89     33.58 o 
 -14   1  16      486.90      582.24     42.27 o 
 -13   1  16       89.89       54.51     28.09 o 
 -12   1  16      265.99      247.32     32.26 o 
 -11   1  16     1273.54     1321.04     55.83 o 
 -10   1  16      313.70      324.84     32.61 o 
  -9   1  16        8.58       43.90     36.62 o 
  -8   1  16      704.47      695.84     37.91 o 
  -7   1  16       18.58       30.68     22.32 o 
  -6   1  16       91.34      137.05     35.51 o 
  -5   1  16      248.91      258.79     40.08 o 
  -4   1  16      401.71      407.24     43.99 o 
  -3   1  16     1122.45     1228.48     46.60 o 
  -2   1  16      305.53      342.89     29.69 o 
  -1   1  16      254.75      261.88     28.26 o 
   0   1  16       80.35       46.73     24.16 o 
   1   1  16        7.25       19.44     23.48 o 
   2   1  16        7.23        7.35     24.33 o 
   3   1  16       72.09       30.46     25.87 o 
   4   1  16       82.64       67.58     38.00 o 
   5   1  16       36.43       95.76     30.44 o 
   6   1  16       59.37       54.37     29.71 o 
   7   1  16      114.81      144.04     41.61 o 
   8   1  16        0.94       29.13     23.54 o 
   9   1  16      425.47      419.77     37.27 o 
 -18   2  16      415.62      424.91     33.11 o 
 -17   2  16       10.61       46.28     23.51 o 
 -16   2  16        0.01       20.09     21.68 o 
 -15   2  16      317.70      303.18     26.14 o 
 -14   2  16       12.65       16.36     19.25 o 
 -13   2  16      460.80      492.88     27.29 o 
 -12   2  16        6.40       32.83     17.77 o 
 -11   2  16     2261.30     2271.18     57.61 o 
 -10   2  16        4.43      -17.00     17.00 o 
  -9   2  16     1969.34     2152.63     76.61 o 
  -8   2  16      241.53      241.58     28.12 o 
  -7   2  16     1996.88     1919.45     64.36 o 
  -6   2  16      107.95       82.34     23.45 o 
  -5   2  16     1496.87     1476.48     49.58 o 
  -4   2  16      840.80      807.50     38.87 o 
  -3   2  16     1317.32     1309.22     60.19 o 
  -2   2  16        1.50       -9.04     21.23 o 
  -1   2  16     1054.08     1160.72     73.79 o 
   0   2  16      367.37      301.57     37.45 o 
   1   2  16     1743.49     1815.50     47.33 o 
   2   2  16       23.06       29.95     17.02 o 
   3   2  16      173.98      145.70     23.42 o 
   4   2  16       30.44        8.78     18.59 o 
   5   2  16       40.30       53.61     20.91 o 
   6   2  16      112.31      141.31     23.60 o 
   7   2  16      139.02      136.68     24.87 o 
   8   2  16       22.80       18.91     22.63 o 
   9   2  16      314.14      318.93     30.03 o 
 -17   3  16        3.44       32.15     24.38 o 
 -16   3  16     2000.27     1885.50     57.17 o 
 -15   3  16      240.82      274.55     28.92 o 
 -14   3  16     1495.21     1519.03     47.27 o 
 -13   3  16      394.98      376.86     43.45 o 
 -12   3  16      189.03      201.98     28.35 o 
 -11   3  16     1287.74     1261.61     47.18 o 
 -10   3  16      577.06      600.13     39.54 o 
  -9   3  16       41.87       70.85     24.01 o 
  -8   3  16      573.70      627.79     35.53 o 
  -7   3  16      372.75      399.89     39.80 o 
  -6   3  16      863.82      805.28     38.45 o 
  -5   3  16     1790.38     1775.06     52.97 o 
  -4   3  16     1456.57     1456.14     51.86 o 
  -3   3  16     1485.62     1488.38     53.13 o 
  -2   3  16     2301.11     2310.07     61.19 o 
  -1   3  16      146.50      139.96     25.92 o 
   0   3  16      101.42       73.14     24.37 o 
   1   3  16       91.51       89.87     25.19 o 
   2   3  16       29.72       44.66     24.51 o 
   3   3  16      654.85      676.92     39.32 o 
   4   3  16      126.73      112.77     28.53 o 
   5   3  16      255.37      218.76     26.11 o 
   6   3  16      563.39      566.82     34.00 o 
   7   3  16      313.41      332.93     31.03 o 
   8   3  16      112.94       99.50     28.01 o 
 -16   4  16       16.11       -5.46     24.61 o 
 -15   4  16      100.41      106.83     37.82 o 
 -14   4  16        0.10       33.89     26.93 o 
 -13   4  16       83.16       99.45     28.92 o 
 -12   4  16      131.63      126.90     29.78 o 
 -11   4  16      112.17      107.69     28.47 o 
 -10   4  16        6.81        8.94     24.84 o 
  -9   4  16       10.32       10.47     24.78 o 
  -8   4  16      936.83      957.47     45.61 o 
  -7   4  16       29.53        2.31     25.62 o 
  -6   4  16     1151.00     1061.81     75.05 o 
  -5   4  16      154.79      111.53     27.44 o 
  -4   4  16      472.59      451.93     35.72 o 
  -3   4  16      124.85      127.56     28.63 o 
  -2   4  16      895.58      875.94     43.83 o 
  -1   4  16        9.62       55.15     26.49 o 
   0   4  16      324.24      308.10     33.44 o 
   1   4  16      180.30      205.56     49.69 o 
   2   4  16      700.12      849.68     54.94 o 
   3   4  16        7.00      -10.42     25.74 o 
   4   4  16      364.35      279.69     50.74 o 
   5   4  16      561.30      530.37     41.70 o 
   6   4  16      427.50      539.90     41.77 o 
 -14   5  16       16.60       13.45     30.00 o 
 -13   5  16       21.75       23.10     29.65 o 
 -12   5  16      163.90      143.80     34.73 o 
 -11   5  16      531.63      545.88     71.12 o 
 -10   5  16        6.64        0.43     27.18 o 
  -9   5  16      117.87      113.08     30.71 o 
  -8   5  16       77.62       85.52     29.58 o 
  -7   5  16       81.38       83.34     32.59 o 
  -6   5  16       57.58       33.90     27.84 o 
  -5   5  16       13.99       13.90     26.32 o 
  -4   5  16        3.33       -5.84     26.32 o 
  -3   5  16       80.52      101.66     28.98 o 
  -2   5  16        1.20       26.36     28.21 o 
  -1   5  16      470.39      435.46     39.75 o 
   0   5  16        0.05      -25.22     25.22 o 
   1   5  16       31.72       29.63     28.46 o 
   2   5  16       59.71       46.19     29.12 o 
   3   5  16       41.47       44.86     31.48 o 
   4   5  16       10.28       -4.02     34.81 o 
 -10   6  16       70.94       70.71     33.52 o 
  -9   6  16       10.09       18.07     31.50 o 
  -8   6  16     1332.16     1392.72     65.74 o 
  -7   6  16        2.84       -1.34     30.43 o 
  -6   6  16      680.24      669.35     63.38 o 
  -5   6  16       29.43       -6.30     30.07 o 
  -4   6  16       20.91      -18.54     28.58 o 
  -3   6  16      379.49      344.72     58.32 o 
  -2   6  16      147.73      159.63     35.81 o 
  -1   6  16       42.83       45.61     38.70 o 
   0   6  16      920.66      861.80     54.52 o 
   1   6  16      390.77      370.34     42.99 o 
 -17   1  17      652.89      779.76     56.77 o 
 -16   1  17        4.40      -14.53     29.24 o 
 -15   1  17      252.78      296.83     38.39 o 
 -14   1  17     1149.38     1194.07     55.97 o 
 -13   1  17       15.72       58.25     32.59 o 
 -12   1  17     2242.39     2321.54     71.60 o 
 -11   1  17       29.09       27.84     27.01 o 
 -10   1  17      266.83      287.17     32.37 o 
  -9   1  17        4.99       -8.56     24.05 o 
  -8   1  17      519.10      534.61     36.94 o 
  -7   1  17        6.37       10.02     33.12 o 
  -6   1  17       28.14       -7.86     32.27 o 
  -5   1  17      148.68      171.19     38.40 o 
  -4   1  17     1357.24     1243.96     67.20 o 
  -3   1  17       10.62       52.10     37.42 o 
  -2   1  17       45.68       63.65     36.56 o 
  -1   1  17     2224.15     2123.92     69.49 o 
   0   1  17      672.24      652.65     40.38 o 
   1   1  17     2835.24     2849.56    109.02 o 
   2   1  17       45.95       41.70     29.99 o 
   3   1  17       58.10       51.38     27.84 o 
   4   1  17       49.29       32.94     34.60 o 
   5   1  17      244.54      259.75     37.62 o 
   6   1  17       97.67       93.57     32.36 o 
   7   1  17     1281.43     1328.24     63.56 o 
 -17   2  17     1683.31     1898.97     64.69 o 
 -16   2  17     1162.18     1210.04     41.39 o 
 -15   2  17     1563.89     1644.47     43.82 o 
 -14   2  17      198.32      200.17     26.82 o 
 -13   2  17       10.17       -2.76     30.35 o 
 -12   2  17      812.17      821.24     61.93 o 
 -11   2  17       27.09       -9.27     36.80 o 
 -10   2  17     1421.58     1491.41     76.37 o 
  -9   2  17     1057.57     1110.56     78.76 o 
  -8   2  17      574.93      589.84     57.79 o 
  -7   2  17      225.81      267.83     45.57 o 
  -6   2  17     1525.64     1439.63     74.33 o 
  -5   2  17      498.12      408.95     50.19 o 
  -4   2  17     2037.41     2194.35    129.42 o 
  -3   2  17      608.21      691.42     57.93 o 
  -2   2  17     1593.77     1557.97     78.75 o 
  -1   2  17        3.48       -2.76     38.76 o 
   0   2  17      244.80      250.08     47.28 o 
   1   2  17       50.08       48.10     37.87 o 
   2   2  17      735.16      797.01     63.12 o 
   3   2  17      454.89      435.82     41.21 o 
   4   2  17     2199.95     2285.85     59.90 o 
   5   2  17      252.76      249.30     33.21 o 
   6   2  17      357.96      427.23     27.24 o 
 -16   3  17        0.62       -6.35     23.49 o 
 -15   3  17      818.98      852.17     39.07 o 
 -14   3  17      431.10      496.22     50.20 o 
 -13   3  17     1245.51     1207.88     51.89 o 
 -12   3  17      206.93      195.94     27.64 o 
 -11   3  17      760.85      833.27     45.25 o 
 -10   3  17       26.27       44.01     23.02 o 
  -9   3  17     2155.64     2247.38     59.61 o 
  -8   3  17       68.24       64.95     26.46 o 
  -7   3  17     2356.69     2406.30     65.36 o 
  -6   3  17        0.45      -15.57     21.21 o 
  -5   3  17     1928.73     1840.12     87.26 o 
  -4   3  17       72.25       43.50     28.42 o 
  -3   3  17     1542.40     1591.87     49.61 o 
  -2   3  17       43.08       74.32     23.13 o 
  -1   3  17       86.30      106.64     26.13 o 
   0   3  17        1.85       57.05     23.18 o 
   1   3  17      306.44      308.92     30.95 o 
   2   3  17      264.91      253.28     29.74 o 
   3   3  17       92.88       97.28     25.78 o 
   4   3  17       38.29       19.47     25.54 o 
   5   3  17       88.27       71.69     27.87 o 
 -14   4  17        2.32        6.04     28.02 o 
 -13   4  17        0.42      -24.91     24.91 o 
 -12   4  17       24.77       -7.29     26.07 o 
 -11   4  17       69.83      137.90     30.12 o 
 -10   4  17      300.77      321.10     33.73 o 
  -9   4  17      323.70      344.90     45.84 o 
  -8   4  17      279.28      272.06     32.46 o 
  -7   4  17       18.09       18.01     33.32 o 
  -6   4  17      166.85      130.51     28.71 o 
  -5   4  17      932.62      994.55     45.73 o 
  -4   4  17     1246.12     1276.14     50.85 o 
  -3   4  17      315.60      299.33     33.10 o 
  -2   4  17       31.64      -12.85     24.64 o 
  -1   4  17        1.64       -6.64     25.51 o 
   0   4  17       20.96      -25.05     25.05 o 
   1   4  17      323.41      293.61     33.38 o 
   2   4  17      148.49      151.87     30.86 o 
   3   4  17      659.48      565.14     41.61 o 
   4   4  17      976.03     1026.58     50.64 o 
 -11   5  17     2311.47     2304.33     81.68 o 
 -10   5  17       11.99       26.04     28.84 o 
  -9   5  17     2870.70     2995.79     91.94 o 
  -8   5  17      422.11      442.25     61.04 o 
  -7   5  17     2295.30     2200.73     69.82 o 
  -6   5  17        0.61       10.09     27.46 o 
  -5   5  17      725.52      798.52     46.25 o 
  -4   5  17      125.80      145.33     31.88 o 
  -3   5  17      442.03      388.88     38.25 o 
  -2   5  17        1.98      -12.03     27.69 o 
  -1   5  17     1688.13     1617.97     97.94 o 
   0   5  17       60.29       21.25     29.98 o 
   1   5  17     1723.60     1765.51     86.51 o 
 -15   0  18       87.62      170.70     51.72 o 
 -14   0  18     2044.69     2046.17    157.11 o 
 -13   0  18      749.91      842.87     70.36 o 
 -12   0  18     1721.73     1817.90     94.42 o 
 -11   0  18       80.25       69.43     74.47 o 
 -10   0  18       16.37       45.62     67.26 o 
  -9   0  18     1016.31     1225.11     75.89 o 
  -8   0  18       49.86      -32.92     36.47 o 
  -7   0  18      259.12      199.08     42.75 o 
  -6   0  18     1754.22     1697.52     85.16 o 
  -5   0  18      323.49      364.36     88.89 o 
  -4   0  18     1233.70     1237.63     74.74 o 
  -3   0  18      163.64      157.84    137.41 o 
  -2   0  18        7.48      -34.24     34.24 o 
  -1   0  18     1250.53     1305.25     77.50 o 
   0   0  18       17.61      123.40     77.35 o 
   1   0  18       30.48       41.16     39.84 o 
   2   0  18      199.10      175.02     48.21 o 
   3   0  18     1544.62     1686.90     93.27 o 
   4   0  18       63.29       76.02     55.73 o 
   5   0  18      125.39      114.37     49.08 o 
 -15   1  18       46.41       86.19     33.36 o 
 -14   1  18       38.80       12.84     29.09 o 
 -13   1  18       13.61       34.83     29.97 o 
 -12   1  18       41.93       57.59     30.43 o 
 -11   1  18      519.78      671.02     94.26 o 
 -10   1  18       71.94       67.57     31.07 o 
  -9   1  18     1056.70     1163.77     68.57 o 
  -8   1  18      126.06      118.13     42.14 o 
  -7   1  18       24.35       28.14     35.93 o 
  -6   1  18      291.69      370.86     54.15 o 
  -5   1  18       43.18      -15.41     33.56 o 
  -4   1  18      345.29      250.12     43.99 o 
  -3   1  18       18.52       69.02     38.40 o 
  -2   1  18       15.83       19.17     35.15 o 
  -1   1  18      503.50      582.68     88.19 o 
   0   1  18       12.67       -1.79     38.56 o 
   1   1  18       32.49       37.59     27.92 o 
   2   1  18       94.31      108.23     31.36 o 
   3   1  18       84.89       81.66     31.10 o 
   4   1  18      938.26     1116.09     57.69 o 
 -14   2  18       42.21       59.16     43.14 o 
 -13   2  18      268.36      253.57     49.45 o 
 -12   2  18       84.17       51.59     39.68 o 
 -11   2  18      391.62      314.85     50.48 o 
 -10   2  18        3.45      -29.85     35.91 o 
  -9   2  18        9.55       23.42     39.09 o 
  -8   2  18       50.84       25.34     37.86 o 
  -7   2  18        0.40       46.32     41.85 o 
  -6   2  18      586.85      605.71     56.90 o 
  -5   2  18      220.13      250.21     46.64 o 
  -4   2  18      312.27      321.00     47.62 o 
  -3   2  18       44.73       51.19     38.49 o 
  -2   2  18        0.12      -29.22     35.56 o 
  -1   2  18      398.78      421.05     56.89 o 
   0   2  18      178.25      158.11     47.90 o 
   1   2  18      494.69      498.15     55.92 o 
   2   2  18       30.74       77.08     42.04 o 
   3   2  18     1036.07     1037.23     92.05 o 
   4   2  18       59.95       52.78     32.61 o 
 -13   3  18        6.68       41.03     23.56 o 
 -12   3  18      207.08      238.40     31.03 o 
 -11   3  18     1632.79     1731.41     74.39 o 
 -10   3  18       21.54       13.36     27.65 o 
  -9   3  18     3023.11     3169.63     86.13 o 
  -8   3  18       69.81       38.37     28.20 o 
  -7   3  18     1097.87     1024.19     55.62 o 
  -6   3  18      990.36     1028.61     49.82 o 
  -5   3  18        6.80       34.28     43.69 o 
  -4   3  18     1401.01     1547.44     83.74 o 
  -3   3  18      324.26      341.63     34.77 o 
  -2   3  18       64.05       35.34     26.97 o 
  -1   3  18       83.70       81.78     46.02 o 
   0   3  18       21.99       61.53     29.17 o 
   1   3  18      130.21      101.12     31.10 o 
   2   3  18     1312.20     1383.71     48.23 o 
 -10   4  18      208.19      208.59     31.13 o 
  -9   4  18      283.08      325.12     33.67 o 
  -8   4  18       87.72       85.07     26.96 o 
  -7   4  18       37.48       55.52     26.46 o 
  -6   4  18       65.34       68.19     33.24 o 
  -5   4  18      211.13      259.05     31.57 o 
  -4   4  18       34.83       72.92     26.91 o 
  -3   4  18      604.91      586.73     38.87 o 
  -2   4  18       11.56       31.33     27.08 o 
  -1   4  18     1273.01     1360.16     59.30 o 
   0   4  18        5.73      -34.87     61.15 o 
 -12   1  19       64.24      129.05     37.64 o 
 -11   1  19      674.06      756.16     63.85 o 
 -10   1  19      340.40      370.94     51.71 o 
  -9   1  19      880.09      880.09     64.36 o 
  -8   1  19      269.13      302.63     71.78 o 
  -7   1  19       17.80       16.44     37.92 o 
  -6   1  19      992.01     1028.69     67.97 o 
  -5   1  19        1.25        7.93     37.99 o 
  -4   1  19        4.68       31.54     38.00 o 
  -3   1  19     2827.89     2806.20    106.30 o 
  -2   1  19       91.38      197.06     45.57 o 
  -1   1  19     3458.89     3670.42    164.13 o 
   0   1  19      113.82      116.98     43.56 o 
   1   1  19      635.56      688.92     56.02 o 
 -11   2  19     1335.72     1462.77     81.82 o 
 -10   2  19      437.52      377.04     54.82 o 
  -9   2  19     1293.49     1371.82     79.47 o 
  -8   2  19      209.85      143.69     47.68 o 
  -7   2  19      201.09      110.11     46.00 o 
  -6   2  19      487.02      429.35     55.45 o 
  -5   2  19      299.59      193.01     46.57 o 
  -4   2  19       66.05       26.61     41.60 o 
  -3   2  19      445.10      487.62     57.36 o 
  -2   2  19        1.90       -5.49     40.57 o 
  -1   2  19      353.60      383.70     66.07 o 
  -8   3  19      480.24      460.76     59.06 o 
  -7   3  19      221.65      126.34     46.77 o 
  -6   3  19       98.52      120.64     44.65 o 
  -5   3  19      213.25      201.94     72.44 o 
  -4   3  19      455.82      413.50     55.59 o 
                                                 
